# Supplementary material for: The 8q24 region hosts miRNAs altered in biospecimens of colorectal and bladder cancer patients
Source: Cancer Med. 2022 Nov 10;12(5):5859–73. doi: 10.1002/cam4.5375 (PMC10028171; doi:10.1002/cam4.5375)
Supplement: Supplementary file 4 — Table S1 [file CAM4-12-5859-s006.xlsx]

## Sheet: A) Tumor tissue vs Adjacent
Supplementary table 1. miRNAs in the 8q24 region detected in the tumor tissue and adjacent mucosa of colorectal patients: A) comparison in the whole group; B) tumor tissue stratified by stage vs adjacent mucosa; C) tumor tissue stratified by grade vs adjacent mucosa; D)tumor tissue stratified by tumor localization (colon or rectum) vs adjacent mucosa.
ID	Average		Median		DESeq2 results: Tumor tissue vs adjacent mucosa
	Adjacent mucosa	Tumor tissue	Adjacent mucosa	Tumor tissue	log2FoldChange	P-value	Adjusted p-value (FDR)
hsa-miR-10400-3p	4.45204	5.72337	3.38243	3.90969	0.461348	0.00543112	0.0141421
hsa-miR-10400-5p	651.143	818.156	247.27	278.859	0.267764	0.183706	0.255689
hsa-miR-1204	1.0504	1.43364	0.595448	0.801523	0.202053	0.390944	0.471815
hsa-miR-1205	2.71719	2.82645	2.32648	1.98735	-0.0976248	0.532715	0.604066
hsa-miR-1206	0.244337	0.208217	0	0	-0.222157	0.666235	NA
hsa-miR-1207-3p	0.305588	0.632999	0	0	0.68723	0.046496	0.0828394
hsa-miR-1207-5p	6.37504	7.39597	2.62722	4.2889	0.354304	0.0703303	0.11606
hsa-miR-1208	1.31797	1.53623	0.626563	1.07429	0.358145	0.126156	0.188232
hsa-miR-1234-3p	1.80408	2.46537	1.57542	1.96765	0.354926	0.0463076	0.0825908
hsa-miR-1302	62.7672	168.036	37.8208	65.0718	1.11456	1.31529e-11	3.8974e-10
hsa-miR-151a-3p	23158.8	27399	23220.3	24826.2	0.22581	0.000329952	0.00138802
hsa-miR-151a-5p	382.301	454.953	365.574	349.627	0.217622	0.00678991	0.0169397
hsa-miR-30b-3p	59.0871	48.4874	56.3784	45.3186	-0.311587	1.67997e-05	0.000112824
hsa-miR-30b-5p	2853.94	3327.2	2128.84	2420.58	0.174632	0.135292	0.198962
hsa-miR-30d-3p	135.79	127.547	143.612	120.081	-0.0940014	0.241406	0.318419
hsa-miR-30d-5p	56268.6	48210.5	53201.3	43630.7	-0.234307	0.00036116	0.00148962
hsa-miR-3610	1.416	1.77455	1.07297	1.54997	0.403298	0.0340714	0.0643338
hsa-miR-3686	1.98124	3.31309	1.27942	2.27858	0.594392	0.00349884	0.00985744
hsa-miR-4472	33.1818	42.5657	22.6647	25.8925	0.320036	0.0206033	0.0424119
hsa-miR-4662a-3p	0.524569	0.56366	0	0	0.381411	0.196821	0.269654
hsa-miR-4662a-5p	16.5983	12.4394	15.898	8.47877	-0.456519	0.00169313	0.00541746
hsa-miR-4662b	0.600048	0.813617	0	0.52421	0.471673	0.0532624	0.0920779
hsa-miR-4663	12.3661	13.6195	6.55217	9.17472	0.316786	0.044414	0.0796341
hsa-miR-4664-3p	9.2828	32.2427	7.97629	26.7968	1.75898	1.52695e-32	8.59673e-30
hsa-miR-4664-5p	0.429355	1.62352	0	0.863796	1.29831	8.71451e-06	6.35802e-05
hsa-miR-5194	2.01523	3.07308	1.63752	2.42344	0.419693	0.0153841	0.0332912
hsa-miR-548az-3p	0.531669	0.605025	0	0	0.0883047	0.770614	0.811704
hsa-miR-548az-5p	9.23815	13.4439	7.91577	10.1553	0.369701	0.00169683	0.00541766
hsa-miR-548d-3p	18.0377	24.0098	17.8517	21.3716	0.378725	1.09215e-06	1.0571e-05
hsa-miR-548d-5p	2.53693	4.16519	1.20611	2.43578	0.648549	0.00673938	0.016851
hsa-miR-661	5.06293	8.04253	4.1047	5.61863	0.504333	0.00055303	0.00212047
hsa-miR-6844	1.12423	1.29201	0	0.926282	0.325985	0.173761	0.244365
hsa-miR-6845-3p	1.28613	1.16824	0.676808	0.836139	-0.0835801	0.702949	0.75359
hsa-miR-6845-5p	0.631603	1.14393	0	0.855536	0.57801	0.00880416	0.0208121
hsa-miR-6846-3p	0.535931	0.685932	0	0	-0.0889185	0.760249	0.803573
hsa-miR-6846-5p	2.59279	1.79481	0.581302	1.2078	0.136829	0.595636	0.659259
hsa-miR-6847-3p	6.60405	14.493	3.53103	4.75997	0.891542	1.40928e-05	9.67593e-05
hsa-miR-6847-5p	3.25728	4.55419	2.31819	3.74772	0.409194	0.00634459	0.0161022
hsa-miR-6848-3p	0.983498	1.24692	0.613538	0.904728	0.328799	0.120602	0.181386
hsa-miR-6848-5p	2.90002	5.58094	1.78299	2.43132	0.697356	0.00121565	0.00412711
hsa-miR-6849-3p	1.0085	0.936907	0	0.485729	0.0581046	0.837469	0.86414
hsa-miR-6849-5p	2.23833	3.10486	1.77479	2.1691	0.442752	0.0134632	0.0298025
hsa-miR-6850-3p	0.871143	1.01012	0	0	0.681296	0.0150933	0.0327997
hsa-miR-6850-5p	2.88227	3.37378	1.76675	2.1157	0.265248	0.12949	0.191991
hsa-miR-6893-3p	1.56486	0.947479	0.951056	0.502861	-0.35878	0.111209	0.169447
hsa-miR-6893-5p	0.854395	1.09335	0	0.916914	0.617448	0.00700218	0.0173031
hsa-miR-7112-3p	0.867199	1.08344	0	0.513513	0.209757	0.413901	0.494049
hsa-miR-7112-5p	0.610644	0.728341	0	0	-0.167304	0.532677	0.604066
hsa-miR-7848-3p	0.786074	1.09695	0.521381	0.669115	0.410448	0.0813605	0.131015
hsa-miR-937-3p	7.65236	14.0012	7.06126	11.775	0.841026	2.16172e-11	6.08523e-10
hsa-miR-937-5p	1.29236	1.56197	0.539896	1.12292	0.529413	0.0157432	0.0339595
hsa-miR-939-3p	2.35567	4.15908	1.94977	2.37998	0.52999	0.00163902	0.00530741
hsa-miR-939-5p	157.577	179.623	28.5021	75.2123	0.979693	2.12873e-06	1.89233e-05

## Sheet: B) Tumor Stage Stratification
ID	Average			Median			Deseq2 Results: Tumor tissue (Stage I-II) vs Adjacent Mucosa			Deseq2 Results: Tumor tissue (Stage III-IV) vs Adjacent Mucosa
	Adjacent mucosa	Tumor tissue (Stage I-II)	Tumor tissue (Stage III-IV)	Adjacent mucosa	Tumor tissue (Stage I-II)	Tumor tissue (Stage III-IV)	log2FoldChange	P-value	Adjusted p-value (FDR)	log2FoldChange	P-value	Adjusted p-value (FDR)
hsa-miR-10400-3p	4.45204	5.53	6.28198	3.38243	4.90098	3.28652	0.492078	0.01263	0.0316427	0.395595	0.0904328	0.212575
hsa-miR-10400-5p	651.143	648.799	1110.5	247.27	305.086	268.223	0.160703	0.505432	0.600768	0.336258	0.222852	0.396196
hsa-miR-1204	1.0504	1.4041	1.58328	0.595448	1.08469	0.795991	0.381129	0.161983	0.243182	-0.139782	0.673168	0.796855
hsa-miR-1205	2.71719	2.84084	2.82832	2.32648	1.83944	2.08711	0.0121742	0.948235	0.963888	-0.314496	0.16593	0.319393
hsa-miR-1206	0.244337	0.211999	0.12731	0	0	0	-0.29048	0.648116	0.725006	-0.10841	0.881811	NA
hsa-miR-1207-3p	0.305588	0.484496	0.809466	0	0	0	0.602716	0.150119	0.229693	0.759424	0.109603	NA
hsa-miR-1207-5p	6.37504	5.73019	10.7409	2.62722	5.00911	3.5941	0.302646	0.19733	0.284053	0.517871	0.0552629	0.14825
hsa-miR-1208	1.31797	1.59212	1.62279	0.626563	1.09673	1.18698	0.466585	0.084588	0.144831	0.321154	0.321303	0.509064
hsa-miR-1234-3p	1.80408	2.174	3.13263	1.57542	1.97905	2.39032	0.263634	0.211856	0.298761	0.658286	0.0053632	0.0270231
hsa-miR-1302	62.7672	205.202	127.965	37.8208	77.0324	63.5437	1.34799	5.69644e-12	2.3803e-10	0.785792	0.000450305	0.00403322
hsa-miR-151a-3p	23158.8	28044.9	25360	23220.3	27629.3	22331.1	0.24503	0.00123167	0.00490083	0.133162	0.124435	0.264644
hsa-miR-151a-5p	382.301	450.861	470.734	365.574	341.079	397.764	0.190117	0.0534491	0.0996846	0.279334	0.0131872	0.0531992
hsa-miR-30b-3p	59.0871	48.6853	49.6452	56.3784	45.2662	45.1617	-0.312493	0.00031752	0.00164138	-0.284369	0.00477082	0.0247485
hsa-miR-30b-5p	2853.94	3519.33	3299.52	2128.84	2375.34	2638.21	0.202315	0.156733	0.236311	0.218953	0.179984	0.339525
hsa-miR-30d-3p	135.79	134.055	119.16	143.612	119.242	121.283	-0.0190061	0.841105	0.881804	-0.240187	0.0283788	0.0920431
hsa-miR-30d-5p	56268.6	47481	48160.7	53201.3	43304	41469.5	-0.266059	0.000821405	0.00351601	-0.238311	0.00874663	0.0388543
hsa-miR-3610	1.416	1.93282	1.4261	1.07297	1.8022	0.900008	0.558652	0.0117368	0.0298308	0.00251131	0.992718	0.995144
hsa-miR-3686	1.98124	2.95117	3.75655	1.27942	2.73697	1.76871	0.596394	0.0141719	0.0347611	0.461407	0.105094	0.235004
hsa-miR-4472	33.1818	39.8941	49.7126	22.6647	31.4345	22.9868	0.313907	0.0585199	0.107542	0.34452	0.0710288	0.179199
hsa-miR-4662a-3p	0.524569	0.798509	0.272219	0	0.641127	0	0.773683	0.0189629	0.0441085	-0.324249	0.428368	0.616083
hsa-miR-4662a-5p	16.5983	12.9386	10.4946	15.898	8.77387	7.6296	-0.392161	0.0238522	0.0528876	-0.65835	0.00123863	0.00882258
hsa-miR-4662b	0.600048	0.965453	0.66076	0	0.903374	0	0.640857	0.0241871	0.0534951	0.189328	0.578569	0.731512
hsa-miR-4663	12.3661	11.5135	16.0486	6.55217	8.96883	8.91491	0.190564	0.316101	0.412459	0.412445	0.0585703	0.154613
hsa-miR-4664-3p	9.2828	32.7705	32.5467	7.97629	29.4059	22.688	1.81933	7.53898e-25	4.4103e-22	1.74992	5.50776e-18	2.6537e-15
hsa-miR-4664-5p	0.429355	1.6343	1.81536	0	0.859485	1.02906	1.48045	1.1281e-05	0.000102581	1.15834	0.00365319	0.0203947
hsa-miR-5194	2.01523	2.77254	3.79719	1.63752	2.6381	1.89021	0.467555	0.0213647	0.0482873	0.42261	0.0782924	0.19267
hsa-miR-548az-3p	0.531669	0.494367	0.503129	0	0	0	-0.125843	0.738662	0.799477	0.062698	0.882784	0.93663
hsa-miR-548az-5p	9.23815	11.6904	15.9547	7.91577	10.2925	10.0193	0.284568	0.0374904	0.0758452	0.482645	0.00221711	0.0140375
hsa-miR-548d-3p	18.0377	24.5598	23.4506	17.8517	22.0121	20.9048	0.427955	3.90007e-06	4.25132e-05	0.324419	0.00280145	0.0168342
hsa-miR-548d-5p	2.53693	5.16053	3.36443	1.20611	2.65963	1.69136	0.831309	0.00253519	0.00884543	0.530079	0.108344	0.240966
hsa-miR-661	5.06293	6.95967	9.69353	4.1047	5.72324	5.33905	0.468143	0.00704602	0.0199448	0.567702	0.00486168	0.0250278
hsa-miR-6844	1.12423	1.26976	1.20397	0	1.0477	0.575759	0.405115	0.153483	0.233113	0.0536884	0.875963	0.931486
hsa-miR-6845-3p	1.28613	1.31902	0.970489	0.676808	1.03182	0	0.219163	0.371907	0.469735	-0.794813	0.0166826	0.063594
hsa-miR-6845-5p	0.631603	1.09263	1.20085	0	0.746364	0.657482	0.635443	0.014901	0.0361956	0.452215	0.145012	0.292591
hsa-miR-6846-3p	0.535931	0.648068	0.708275	0	0	0	0.0126562	0.971157	0.980656	-0.289295	0.485699	0.662773
hsa-miR-6846-5p	2.59279	1.47892	2.26733	0.581302	1.29222	0.923477	0.066108	0.832931	0.874802	0.0389935	0.914686	0.952738
hsa-miR-6847-3p	6.60405	8.90978	24.7318	3.53103	4.81515	4.86268	0.655238	0.00712162	0.0200778	1.37657	4.83903e-07	1.24945e-05
hsa-miR-6847-5p	3.25728	4.22096	4.72183	2.31819	3.78333	3.53454	0.393757	0.0273005	0.0591147	0.324082	0.12554	0.265627
hsa-miR-6848-3p	0.983498	1.59135	0.914924	0.613538	1.51145	0.795864	0.600983	0.0114305	0.0292002	-0.0773062	0.797568	0.883332
hsa-miR-6848-5p	2.90002	3.60332	9.09753	1.78299	3.00367	2.36339	0.590097	0.0214565	0.0484324	0.933958	0.00139996	0.00963934
hsa-miR-6849-3p	1.0085	1.11487	0.762043	0	0.742479	0	0.236213	0.488671	0.584009	-0.191343	0.639544	0.77454
hsa-miR-6849-5p	2.23833	2.69285	3.77349	1.77479	2.58444	1.89021	0.470311	0.0273002	0.0591147	0.343638	0.173623	0.331307
hsa-miR-6850-3p	0.871143	0.602648	1.73909	0	0	0.428954	0.413932	0.216425	0.303982	1.08812	0.00315362	0.0184147
hsa-miR-6850-5p	2.88227	2.82955	4.23549	1.76675	2.58444	1.82639	0.188259	0.371231	0.469219	0.399303	0.101486	0.229891
hsa-miR-6893-3p	1.56486	1.10352	0.791002	0.951056	0.896883	0	-0.261372	0.326731	0.422715	-0.581341	0.0743167	0.184982
hsa-miR-6893-5p	0.854395	1.14369	1.0684	0	1.05751	0.484459	0.71788	0.00639287	0.0183926	0.37592	0.244604	0.423634
hsa-miR-7112-3p	0.867199	1.11625	0.946272	0	0.652085	0	0.199127	0.519587	0.614483	0.0294261	0.935086	0.966602
hsa-miR-7112-5p	0.610644	0.478596	1.15983	0	0	0	-0.296303	0.360682	0.458362	-0.09354	0.803165	0.885828
hsa-miR-7848-3p	0.786074	1.34969	0.895021	0.521381	0.901529	0	0.727573	0.00682891	0.0193771	-0.0423959	0.897709	0.941896
hsa-miR-937-3p	7.65236	13.3309	16.1832	7.06126	11.5384	13.0824	0.797959	8.48573e-08	1.53531e-06	1.02674	1.60662e-09	1.02113e-07
hsa-miR-937-5p	1.29236	1.45138	1.78569	0.539896	1.29222	0.949255	0.601298	0.0169654	0.0402082	0.317921	0.298036	0.485226
hsa-miR-939-3p	2.35567	3.53534	5.18227	1.94977	2.96992	1.85278	0.518487	0.00847291	0.0230721	0.434897	0.0619681	0.161263
hsa-miR-939-5p	157.577	142.502	244.705	28.5021	82.255	85.2966	0.889769	0.000366943	0.00186541	1.16574	4.04801e-05	0.000566893

## Sheet: C) Tumor Grade Stratification
ID	Average			Median			Deseq2 Results: Tumor tissue (G1-G2) vs Adjacent Mucosa			Deseq2 Results: Tumor tissue (G3) vs Adjacent Mucosa
	Adjacent Mucosa	Tumor tissue (G1-G2)	Tumor tissue (G3)	Adjacent Mucosa	Tumor tissue (G1-G2)	Tumor tissue (G3)	log2FoldChange	P-value	Adjusted p-value (FDR)	log2FoldChange	P-value	Adjusted p-value (FDR)
hsa-miR-10400-3p	4.45204	4.59395	7.58036	3.38243	4.19149	3.32429	0.296881	0.131104	0.252773	0.700608	0.00198194	0.00735202
hsa-miR-10400-5p	651.143	488.967	1325.02	247.27	273.287	318.339	-0.124873	0.600408	0.718532	0.62979	0.0225692	0.0506043
hsa-miR-1204	1.0504	1.3174	1.747	0.595448	0.791987	0.948775	0.255445	0.356162	0.50373	0.136883	0.681926	0.755648
hsa-miR-1205	2.71719	2.70514	3.05978	2.32648	2.09543	1.71217	-0.0879443	0.636855	0.748875	-0.156796	0.489073	0.587092
hsa-miR-1206	0.244337	0.180939	0.175621	0	0	0	-0.213052	0.73145	NA	-0.149664	0.834784	NA
hsa-miR-1207-3p	0.305588	0.727121	0.496767	0	0	0	0.728779	0.0748116	0.168814	0.496749	0.299823	0.403199
hsa-miR-1207-5p	6.37504	4.65552	12.0865	2.62722	4.45488	4.15313	0.0822174	0.724132	0.819809	0.764217	0.00454686	0.0141971
hsa-miR-1208	1.31797	1.4858	1.72358	0.626563	1.09673	1.3314	0.376176	0.14652	0.273288	0.250752	0.425733	0.526282
hsa-miR-1234-3p	1.80408	2.62704	2.45565	1.57542	2.36592	2.04476	0.379252	0.067533	0.154991	0.441746	0.0785918	0.137257
hsa-miR-1302	62.7672	122.067	248.939	37.8208	78.2707	59.2432	0.779064	4.65718e-05	0.000518899	1.58223	1.12363e-12	8.41259e-11
hsa-miR-151a-3p	23158.8	27337.2	26828.3	23220.3	26419.5	23288.2	0.225287	0.00250118	0.0130308	0.184099	0.0330209	0.0681391
hsa-miR-151a-5p	382.301	458.601	462.346	365.574	365.757	346.488	0.214011	0.0271393	0.0791897	0.251237	0.0254795	0.0555388
hsa-miR-30b-3p	59.0871	52.2321	44.3939	56.3784	48.359	35.7994	-0.238996	0.00491459	0.0223203	-0.386258	0.000135041	0.000834978
hsa-miR-30b-5p	2853.94	3295.83	3510.76	2128.84	2063.73	2762.08	0.163553	0.249031	0.393232	0.219365	0.182171	0.270313
hsa-miR-30d-3p	135.79	129.995	125.859	143.612	119.09	123.276	-0.046633	0.62067	0.734449	-0.18985	0.0841233	0.144499
hsa-miR-30d-5p	56268.6	49240.1	46355.8	53201.3	44963.2	40069.9	-0.208175	0.00751941	0.030987	-0.325371	0.000311998	0.00166851
hsa-miR-3610	1.416	1.84284	1.70079	1.07297	1.62212	1.17316	0.459127	0.0399853	0.105379	0.307364	0.258715	0.35798
hsa-miR-3686	1.98124	2.9541	3.9173	1.27942	2.74517	1.70194	0.51595	0.033168	0.0917829	0.646448	0.0228778	0.0511963
hsa-miR-4472	33.1818	33.492	58.3765	22.6647	24.8554	29.449	0.136115	0.406841	0.550719	0.574055	0.00245189	0.00863427
hsa-miR-4662a-3p	0.524569	0.648581	0.5531	0	0	0	0.61196	0.0710118	0.16133	0.175137	0.668308	0.744871
hsa-miR-4662a-5p	16.5983	13.3566	9.10067	15.898	8.90975	7.38211	-0.406426	0.0165526	0.0565031	-0.75479	0.000212052	0.00120314
hsa-miR-4662b	0.600048	0.94604	0.740784	0	0.687161	0.141931	0.652698	0.0199427	0.0641207	0.269178	0.431554	0.532333
hsa-miR-4663	12.3661	12.0525	15.5538	6.55217	9.86325	8.21523	0.173531	0.354132	0.501489	0.453445	0.0407971	0.080565
hsa-miR-4664-3p	9.2828	29.8321	37.5172	7.97629	28.6033	25.196	1.69136	2.22379e-22	1.25126e-19	1.97649	1.40396e-22	8.05871e-20
hsa-miR-4664-5p	0.429355	1.45693	2.03318	0	0.673322	1.11859	1.12315	0.000995847	0.0064283	1.69428	1.20903e-05	0.000118292
hsa-miR-5194	2.01523	2.86624	3.70426	1.63752	2.40758	2.68027	0.423748	0.0371591	0.09988	0.459443	0.054796	0.102505
hsa-miR-548az-3p	0.531669	0.448463	0.568808	0	0	0	-0.189514	0.607854	0.72334	0.175942	0.678413	0.752724
hsa-miR-548az-5p	9.23815	11.4511	16.6497	7.91577	9.61537	10.9528	0.276819	0.0426808	0.110839	0.503928	0.0016787	0.00646695
hsa-miR-548d-3p	18.0377	23.389	25.8204	17.8517	20.7878	24.0771	0.374492	5.17674e-05	0.000565588	0.442897	4.73545e-05	0.000367318
hsa-miR-548d-5p	2.53693	4.82168	3.79351	1.20611	2.43317	2.80622	0.696324	0.0121213	0.044821	0.745502	0.0234261	0.0520038
hsa-miR-661	5.06293	7.08712	9.62991	4.1047	5.72324	5.52402	0.432758	0.0122815	0.0452153	0.637579	0.00173755	0.00662965
hsa-miR-6844	1.12423	1.10114	1.66588	0	0.812793	1.34778	0.229058	0.428192	0.570247	0.42773	0.188549	0.277387
hsa-miR-6845-3p	1.28613	1.12507	1.24514	0.676808	0.859485	0.431149	-0.0231757	0.92754	0.95527	-0.211978	0.504207	0.59941
hsa-miR-6845-5p	0.631603	1.09156	1.14806	0	0.687161	0.636992	0.550895	0.033286	0.0919588	0.55179	0.0832179	0.143461
hsa-miR-6846-3p	0.535931	0.573911	0.852586	0	0	0	-0.154346	0.662251	0.770755	-0.0612355	0.879351	0.90997
hsa-miR-6846-5p	2.59279	1.34502	2.5215	0.581302	1.14598	1.33165	0.012282	0.968318	0.981694	0.194458	0.588946	0.679293
hsa-miR-6847-3p	6.60405	8.38067	25.5531	3.53103	4.75192	4.74106	0.503179	0.0366936	0.0991814	1.49764	7.01787e-08	1.5901e-06
hsa-miR-6847-5p	3.25728	3.79191	5.49356	2.31819	3.31229	4.35681	0.175522	0.323509	0.47264	0.6537	0.00155338	0.006085
hsa-miR-6848-3p	0.983498	1.2135	1.33142	0.613538	0.903374	0.925786	0.243854	0.327807	0.476605	0.446493	0.130493	0.205402
hsa-miR-6848-5p	2.90002	2.85613	10.044	1.78299	2.45415	2.62877	0.33148	0.194754	0.333244	1.25483	1.2972e-05	0.000125847
hsa-miR-6849-3p	1.0085	0.871147	1.09344	0	0.494948	0.520351	-0.131469	0.699939	0.802319	0.397566	0.311454	0.415035
hsa-miR-6849-5p	2.23833	2.54651	3.98961	1.77479	1.90604	2.24236	0.33458	0.119018	0.236356	0.528352	0.0366247	0.0736342
hsa-miR-6850-3p	0.871143	0.71501	1.55779	0	0.343939	0	0.531149	0.100862	0.210842	0.892649	0.0158607	0.0380391
hsa-miR-6850-5p	2.88227	3.1983	3.89082	1.76675	2.57312	2.18643	0.258857	0.199913	0.338978	0.368473	0.1312	0.206232
hsa-miR-6893-3p	1.56486	0.956508	0.880007	0.951056	0.848368	0	-0.34021	0.205974	0.346644	-0.5771	0.083228	0.143461
hsa-miR-6893-5p	0.854395	0.791772	1.58912	0	0.473184	1.19465	0.277451	0.30405	0.452821	1.04916	0.000437322	0.0022054
hsa-miR-7112-3p	0.867199	1.02287	1.0983	0	0.791987	0	0.0396632	0.895112	0.938478	0.424102	0.241247	0.339402
hsa-miR-7112-5p	0.610644	0.503445	1.10592	0	0	0	-0.367968	0.255699	0.400407	0.0923253	0.805332	0.858157
hsa-miR-7848-3p	0.786074	1.1556	1.12486	0.521381	0.742479	0.883365	0.430384	0.113467	0.228559	0.507218	0.123407	0.19622
hsa-miR-937-3p	7.65236	14.5628	14.3462	7.06126	12.1461	12.1809	0.871005	3.26059e-09	1.01924e-07	0.91181	1.9022e-07	3.76504e-06
hsa-miR-937-5p	1.29236	1.34856	1.89849	0.539896	1.0639	1.06371	0.445426	0.0756745	0.17021	0.604065	0.04561	0.0887964
hsa-miR-939-3p	2.35567	3.14117	5.67655	1.94977	2.37596	2.83859	0.349012	0.0784509	0.175282	0.695744	0.00242169	0.00856964
hsa-miR-939-5p	157.577	135.852	253.081	28.5021	93.3961	49.2688	0.888737	0.000305702	0.00251107	1.11585	0.000108872	0.00070613

## Sheet: D) Tumor localization
ID	Average			Median			Deseq2 Results: Tumor tissue (Colon-Sigma) vs Adjacent Mucosa			Deseq2 Results: Tumor tissue (Rectum) vs Adjacent Mucosa
	Adjacent Mucosa	Tumor tissue (Colon-Sigma)	Tumor tissue (Rectum)	Adjacent Mucosa	Tumor tissue (Colon-Sigma)	Tumor tissue (Rectum)	log2FoldChange	P-value	Adjusted p-value (FDR)	log2FoldChange	P-value	Adjusted p-value (FDR)
hsa-miR-10400-3p	4.45204	5.54902	5.76297	3.38243	3.78547	3.57574	0.404452	0.0363675	0.080134	0.450032	0.0550661	0.136653
hsa-miR-10400-5p	651.143	706.444	964.802	247.27	329.502	223.35	0.137533	0.555077	0.656711	0.328087	0.240689	0.392023
hsa-miR-1204	1.0504	1.47145	1.42007	0.595448	1.08469	0	0.242816	0.367067	0.479424	0.0403359	0.905755	0.940987
hsa-miR-1205	2.71719	2.91692	2.67454	2.32648	1.74559	2.32911	-0.144899	0.428883	0.539866	-0.0425798	0.849372	0.902867
hsa-miR-1206	0.244337	0.219815	0.0874945	0	0	0	-0.101965	0.867758	NA	-0.487793	0.509513	NA
hsa-miR-1207-3p	0.305588	0.723308	0.420322	0	0	0	0.620389	0.119092	0.202745	0.565217	0.248801	NA
hsa-miR-1207-5p	6.37504	8.11373	6.45532	2.62722	4.38694	4.16626	0.308911	0.174471	0.27189	0.411161	0.134199	0.258097
hsa-miR-1208	1.31797	1.40058	1.86877	0.626563	1.08469	1.19036	0.0328826	0.903101	0.926216	0.866938	0.00499504	0.0251884
hsa-miR-1234-3p	1.80408	2.69677	2.14725	1.57542	2.36592	1.73621	0.511175	0.0120571	0.0339532	0.0620734	0.810058	0.87657
hsa-miR-1302	62.7672	170.752	162.518	37.8208	81.17	56.0092	1.13722	2.02697e-09	4.65392e-08	0.989415	1.30072e-05	0.000237722
hsa-miR-151a-3p	23158.8	28402.7	25132.1	23220.3	24220.7	27461.7	0.267874	0.000249413	0.00148355	0.131398	0.134276	0.258097
hsa-miR-151a-5p	382.301	432.217	487.778	365.574	349.799	345.344	0.164105	0.0810247	0.150431	0.289081	0.0103859	0.0418471
hsa-miR-30b-3p	59.0871	46.8306	52.3329	56.3784	44.1465	47.7569	-0.330149	8.37554e-05	0.000611131	-0.266942	0.0083478	0.0362225
hsa-miR-30b-5p	2853.94	2861.2	4118.61	2128.84	2375.34	2426.75	0.0189066	0.888922	0.916053	0.40284	0.0131195	0.049827
hsa-miR-30d-3p	135.79	124.871	130.544	143.612	121.187	113.492	-0.135122	0.142627	0.233353	-0.0414298	0.708432	0.79825
hsa-miR-30d-5p	56268.6	48267.2	48550.4	53201.3	43957.4	41817.5	-0.243004	0.00157811	0.0068451	-0.226597	0.0140558	0.0523454
hsa-miR-3610	1.416	1.64592	1.9732	1.07297	1.31937	1.81415	0.258694	0.242858	0.3513	0.62151	0.018549	0.0627431
hsa-miR-3686	1.98124	2.89499	3.89756	1.27942	2.29196	1.87974	0.477225	0.0427795	0.0912998	0.671391	0.0169233	0.0592404
hsa-miR-4472	33.1818	44.2793	39.2358	22.6647	27.1845	23.9061	0.333707	0.0367818	0.0808917	0.212727	0.269818	0.424421
hsa-miR-4662a-3p	0.524569	0.617826	0.518759	0	0	0	0.382409	0.258814	0.369856	0.41836	0.317128	0.470843
hsa-miR-4662a-5p	16.5983	11.5261	12.7074	15.898	8.49871	8.45883	-0.50775	0.00241096	0.00952219	-0.484462	0.0166277	0.0588281
hsa-miR-4662b	0.600048	0.915193	0.698301	0	0.687161	0	0.541394	0.0511556	0.104931	0.349045	0.313175	0.466291
hsa-miR-4663	12.3661	14.5849	12.2785	6.55217	9.56324	8.48368	0.391567	0.032289	0.0729202	0.18265	0.408838	0.554277
hsa-miR-4664-3p	9.2828	35.8856	25.444	7.97629	29.4059	21.0383	1.87859	3.09503e-28	1.77655e-25	1.50525	2.09388e-13	5.38319e-11
hsa-miR-4664-5p	0.429355	1.4616	1.90309	0	0.989895	0.641127	1.04612	0.00180609	0.00754875	1.68895	1.09635e-05	0.000203749
hsa-miR-5194	2.01523	3.36758	2.71214	1.63752	2.57469	2.38072	0.495274	0.0121941	0.034227	0.241189	0.331551	0.484226
hsa-miR-548az-3p	0.531669	0.603492	0.292369	0	0	0	0.171884	0.620602	0.71067	-0.53537	0.232998	0.38289
hsa-miR-548az-5p	9.23815	14.894	10.7989	7.91577	10.8111	9.83327	0.457745	0.000480104	0.00256751	0.143275	0.37562	0.522959
hsa-miR-548d-3p	18.0377	24.3223	23.7987	17.8517	21.1915	21.3153	0.39497	1.21756e-05	0.000114039	0.380554	0.000508553	0.00459986
hsa-miR-548d-5p	2.53693	5.3884	2.32162	1.20611	2.58444	1.97997	0.830417	0.00215996	0.00870046	0.351877	0.301197	0.454544
hsa-miR-661	5.06293	7.89719	8.16525	4.1047	5.72324	5.42025	0.373727	0.0252999	0.0608469	0.678394	0.000662924	0.00574071
hsa-miR-6844	1.12423	1.24465	1.43992	0	0.945489	0.953021	0.151189	0.587718	0.683587	0.649855	0.0480755	0.125027
hsa-miR-6845-3p	1.28613	1.27665	1.00193	0.676808	0.859485	0.523936	-0.10126	0.693311	0.767667	-0.117289	0.709656	0.799027
hsa-miR-6845-5p	0.631603	1.08359	1.1531	0	0.531291	0.989524	0.445169	0.0820643	0.151463	0.707884	0.0211832	0.0689704
hsa-miR-6846-3p	0.535931	0.609645	0.743646	0	0	0	-0.104515	0.759126	0.815525	-0.158959	0.705197	0.796447
hsa-miR-6846-5p	2.59279	1.588	2.15144	0.581302	1.1591	1.28656	-0.210602	0.483355	0.591622	0.532367	0.133198	0.2568
hsa-miR-6847-3p	6.60405	17.8162	10.1231	3.53103	5.24698	4.54588	1.08574	4.34506e-06	4.70578e-05	0.62624	0.0289805	0.0862119
hsa-miR-6847-5p	3.25728	4.24793	4.89543	2.31819	3.62433	4.15758	0.3068	0.0762216	0.143368	0.496075	0.0168482	0.0590474
hsa-miR-6848-3p	0.983498	1.32382	1.10253	0.613538	0.906082	0.903374	0.374628	0.122721	0.208203	0.150027	0.618135	0.727425
hsa-miR-6848-5p	2.90002	6.88709	3.38338	1.78299	2.82698	1.73621	0.846234	0.000581098	0.00301401	0.284961	0.353784	0.504447
hsa-miR-6849-3p	1.0085	0.996096	0.858376	0	0.687161	0	0.162404	0.622456	0.711767	-0.16767	0.67895	0.773938
hsa-miR-6849-5p	2.23833	3.18663	2.99167	1.77479	2.26916	1.81415	0.377527	0.0665532	0.128679	0.476217	0.0570849	0.140087
hsa-miR-6850-3p	0.871143	1.17926	0.746629	0	0.343939	0	0.826652	0.00789131	0.0243746	0.289799	0.463845	0.601456
hsa-miR-6850-5p	2.88227	3.17217	3.73425	1.76675	2.12779	2.12092	0.198154	0.329512	0.442605	0.334331	0.17133	0.306191
hsa-miR-6893-3p	1.56486	0.876955	1.0326	0.951056	0.812793	0	-0.48122	0.0710244	0.135442	-0.281876	0.385565	0.532274
hsa-miR-6893-5p	0.854395	1.18962	0.952037	0	0.989895	0.903374	0.598843	0.0213063	0.0530578	0.55658	0.0828253	0.184378
hsa-miR-7112-3p	0.867199	1.08412	1.10179	0	0.495734	0.791987	0.223725	0.456456	0.56609	0.116475	0.746597	0.830166
hsa-miR-7112-5p	0.610644	0.673789	0.859891	0	0	0	-0.193366	0.536339	0.639817	-0.184677	0.625297	0.733245
hsa-miR-7848-3p	0.786074	1.13361	1.08022	0.521381	0.812793	0.636759	0.507675	0.0580614	0.115519	0.208334	0.531606	0.655198
hsa-miR-937-3p	7.65236	14.7502	13.2689	7.06126	12.2707	10.6577	0.880172	1.39467e-09	3.33558e-08	0.79812	5.40907e-06	0.0001147
hsa-miR-937-5p	1.29236	1.52484	1.54693	0.539896	1.0639	1.19036	0.540555	0.0293308	0.0682998	0.334147	0.268976	0.423632
hsa-miR-939-3p	2.35567	4.5268	3.33998	1.94977	2.26916	2.38401	0.455185	0.0176537	0.0462002	0.491806	0.0346699	0.0985293
hsa-miR-939-5p	157.577	210.432	121.371	28.5021	91.6436	63.3962	1.12718	2.22709e-06	2.62674e-05	0.555391	0.0517676	0.130923
