# Supplementary material for: The 8q24 region hosts miRNAs altered in biospecimens of colorectal and bladder cancer patients
Source: Cancer Med. 2022 Nov 10;12(5):5859–73. doi: 10.1002/cam4.5375 (PMC10028171; doi:10.1002/cam4.5375)
Supplement: Supplementary file 5 — Table S2 [file CAM4-12-5859-s004.xlsx]

## Sheet: CRC-TCGA Case-Control
Supplementary Table 2. miRNAs in the 8q24 region detected in the tumor tissue and normal adjacent mucosa of colorectal patients in TCGA-COAD and TCGA-READ : Tumor tissue vs normal adjacent mucosa comparison
ID	Average		Median		DESeq2 results: Tumor tissue vs adjacent mucosa
	Adjacent mucosa	Tumor tissue	Adjacent mucosa	Tumor tissue	log2FoldChange	P-value	Adjusted p-value (FDR)
hsa-miR-1204	0	0	0	0	NA	NA	NA
hsa-miR-1205	0	0	0	0	NA	NA	NA
hsa-miR-1206	0	0	0	0	NA	NA	NA
hsa-miR-1207-3p	0	0	0	0	NA	NA	NA
hsa-miR-1207-5p	0	0	0	0	NA	NA	NA
hsa-miR-1208	0	0	0	0	NA	NA	NA
hsa-miR-1234-3p	1.08848	0.130455	0.887976	0	-2.09372	0.180131	0.251621
hsa-miR-1302	0	0	0	0	NA	NA	NA
hsa-miR-151a-3p	670.657	2357.92	685.003	2227.42	1.82399	1.98697e-17	1.25117e-16
hsa-miR-151a-5p	70.1376	129.873	71.4512	119.404	0.836124	0.00041681	0.000907969
hsa-miR-30b-3p	8.80639	2.32633	7.81459	2.68624	-1.84917	4.72721e-05	0.000115616
hsa-miR-30b-5p	42.9966	316.747	38.8594	245.252	2.83957	3.34511e-17	2.07397e-16
hsa-miR-30d-3p	0.528994	3.54157	0	3.31303	2.65121	0.000588981	0.00124598
hsa-miR-30d-5p	11980	5715.99	12423.7	5327.39	-1.11043	1.66734e-06	4.92262e-06
hsa-miR-3610	1.76768	1.19296	1.56292	0.961337	-0.716668	0.317609	0.406984
hsa-miR-3686	0	0	0	0	NA	NA	NA
hsa-miR-4472	0	0	0	0	NA	NA	NA
hsa-miR-4662a-3p	0	0	0	0	NA	NA	NA
hsa-miR-4662a-5p	1.01463	15.1315	0	10.82	3.84403	6.7806e-08	2.24904e-07
hsa-miR-4662b	0	0	0	0	NA	NA	NA
hsa-miR-4663	0	0	0	0	NA	NA	NA
hsa-miR-4664-3p	0.988196	0.584162	1.01282	0	-0.771927	0.478667	0.55273
hsa-miR-4664-5p	0.428124	0.0955344	0	0	-1.13656	0.685078	NA
hsa-miR-5194	0	0	0	0	NA	NA	NA
hsa-miR-548aa	0	0	0	0	NA	NA	NA
hsa-miR-548az-3p	0	0	0	0	NA	NA	NA
hsa-miR-548az-5p	0	0.0488407	0	0	-0.158252	0.95805	NA
hsa-miR-548d-3p	0	0.509889	0	0	0.933131	0.735301	NA
hsa-miR-548d-5p	0	0	0	0	NA	NA	NA
hsa-miR-661	0	0	0	0	NA	NA	NA
hsa-miR-6844	0	0.810262	0	0.569476	1.64748	0.379529	0.460301
hsa-miR-6845-3p	0.277966	0.0162802	0	0	-1.07451	0.720896	NA
hsa-miR-6845-5p	0	0.00814012	0	0	-0.414322	0.890493	NA
hsa-miR-6846-3p	0.153132	0.00814012	0	0	-0.642945	0.830782	NA
hsa-miR-6846-5p	0	0	0	0	NA	NA	NA
hsa-miR-6847-3p	0	0	0	0	NA	NA	NA
hsa-miR-6847-5p	0.113957	0	0	0	-0.798781	0.790723	NA
hsa-miR-6848-3p	0	0	0	0	NA	NA	NA
hsa-miR-6848-5p	0	0	0	0	NA	NA	NA
hsa-miR-6849-3p	0.233857	0.105859	0	0	-0.709158	0.813671	NA
hsa-miR-6849-5p	0	0	0	0	NA	NA	NA
hsa-miR-6850-3p	0	0.0553243	0	0	-0.241848	0.93595	NA
hsa-miR-6850-5p	0.193384	0.0873943	0	0	-0.508563	0.865767	NA
hsa-miR-6893-3p	0	0.101507	0	0	-0.151484	0.959843	NA
hsa-miR-6893-5p	0	0	0	0	NA	NA	NA
hsa-miR-7112-3p	0	0.336068	0	0	0.612287	0.838607	NA
hsa-miR-7112-5p	0	0	0	0	NA	NA	NA
hsa-miR-7848-3p	0	0	0	0	NA	NA	NA
hsa-miR-937-3p	17.737	3.55747	17.1921	2.87	-2.23078	6.76717e-08	2.24904e-07
hsa-miR-937-5p	0.0920742	0.0162802	0	0	-0.602126	0.841405	NA
hsa-miR-939-3p	0.0709134	0	0	0	-0.785061	0.794192	NA
hsa-miR-939-5p	4.22653	1.62471	3.76059	1.30345	-1.45343	0.00889576	0.0159333
