# Supplementary material for: The 8q24 region hosts miRNAs altered in biospecimens of colorectal and bladder cancer patients
Source: Cancer Med. 2022 Nov 10;12(5):5859–73. doi: 10.1002/cam4.5375 (PMC10028171; doi:10.1002/cam4.5375)
Supplement: Supplementary file 6 — Table S3 [file CAM4-12-5859-s012.xlsx]

## Sheet: A) Adjacent mucosa
Supplementary table 3. Table reporting the Spearman correlation coefficients between expression levels of DE miRNAs and CRC-relevant genes located in 8q24 in A) Adjacent mucosa and B) Tumor tissue.
	miR-548az-5p	miR-548d-3p	miR-4662a-5p	LRATD2	PCAT1	CASC8	POU5F1B	CCAT2	CASC11	MYC	PVT1	CCDC26	miR-30b-3p	miR-30d-5p	miR-151a-3p	miR-151a-5p	miR-1302	miR-4472	miR-4664-3p	miR-937-3p	miR-939-5p
miR-548az-5p	1 (0)	0.23 (0.104)	0.08 (0.364)	0.295 (0.035)	0.21 (0.084)	0.112 (0.109)	0.136 (0.104)	0.26 (0.077)	0.177 (0.056)	0.023 (0.391)	0.089 (0.009)	0.16 (0.167)	0.175 (0.063)	-0.173 (0.168)	-0.09 (0.673)	-0.362 (0.005)	0.315 (0.009)	0.078 (1)	0.233 (0.012)	-0.024 (0.856)	0.232 (0.194)
miR-548d-3p	0.23 (0.104)	1 (0)	-0.092 (0.45)	0.086 (0.095)	0.144 (0.009)	0.228 (0.231)	0.126 (0.062)	-0.02 (0.006)	0.009 (0.724)	0.139 (0.023)	0.123 (0.053)	0.015 (0.883)	-0.103 (0.302)	-0.317 (0.003)	-0.214 (0.221)	-0.042 (0.793)	-0.111 (0.74)	-0.079 (0.303)	0.155 (0.012)	-0.161 (0.164)	-0.213 (0.337)
miR-4662a-5p	0.08 (0.364)	-0.092 (0.45)	1 (0)	0.045 (0.887)	0.07 (0.69)	0.113 (0.038)	-0.11 (0.813)	0.061 (0.347)	0.121 (0.015)	-0.265 (0.012)	-0.184 (0.734)	0.323 (0.002)	0.136 (0.238)	0.273 (0.113)	0.227 (0.028)	0.051 (0.983)	-0.186 (0.003)	-0.228 (0.026)	0.008 (0.437)	-0.255 (0.023)	-0.203 (0.003)
LRATD2	0.295 (0.035)	0.086 (0.095)	0.045 (0.887)	1 (0)	0.529 (0)	0.37 (0.001)	0.491 (0)	0.33 (0)	0.127 (0.26)	0.276 (0.02)	0.398 (0)	0.066 (0.322)	0.023 (0.855)	-0.187 (0.024)	0.019 (0.54)	-0.348 (0.013)	0.188 (0.239)	0.177 (0.271)	0.596 (0)	0.085 (0.253)	0.209 (0.192)
PCAT1	0.21 (0.084)	0.144 (0.009)	0.07 (0.69)	0.529 (0)	1 (0)	0.302 (0)	0.622 (0)	0.497 (0)	0.301 (0.001)	0.348 (0)	0.459 (0)	0.415 (0.025)	-0.163 (0.109)	-0.264 (0.066)	-0.038 (0.224)	-0.115 (0.663)	0.021 (0.338)	0.133 (0.72)	0.406 (0)	-0.024 (0.191)	0.082 (0.101)
CASC8	0.112 (0.109)	0.228 (0.231)	0.113 (0.038)	0.37 (0.001)	0.302 (0)	1 (0)	0.218 (0.001)	0.173 (0)	0.21 (0)	0.288 (0.118)	0.267 (0)	0.228 (0.034)	-0.131 (0.449)	-0.362 (0.012)	-0.083 (0.618)	-0.194 (0.07)	0.102 (0.977)	0.108 (0.554)	0.215 (0.107)	-0.129 (0.456)	0.005 (0.678)
POU5F1B	0.136 (0.104)	0.126 (0.062)	-0.11 (0.813)	0.491 (0)	0.622 (0)	0.218 (0.001)	1 (0)	0.338 (0)	0.356 (0)	0.54 (0)	0.581 (0)	0.089 (0.578)	-0.097 (0.322)	-0.091 (0.689)	0.123 (0.035)	-0.217 (0.622)	0.172 (0.166)	0.08 (0.54)	0.319 (0)	0.065 (0.114)	0.187 (0.028)
CCAT2	0.26 (0.077)	-0.02 (0.006)	0.061 (0.347)	0.33 (0)	0.497 (0)	0.173 (0)	0.338 (0)	1 (0)	0.233 (0)	0.257 (0)	0.233 (0)	0.282 (0.25)	-0.12 (0.051)	-0.179 (0.05)	0.015 (0.286)	-0.013 (0.681)	0.191 (0.14)	0.082 (0.897)	0.392 (0)	0.026 (0.232)	0.256 (0.042)
CASC11	0.177 (0.056)	0.009 (0.724)	0.121 (0.015)	0.127 (0.26)	0.301 (0.001)	0.21 (0)	0.356 (0)	0.233 (0)	1 (0)	0.129 (0.298)	0.179 (0.001)	0.256 (0.01)	0.074 (0.595)	-0.033 (0.399)	-0.002 (0.541)	-0.19 (0.056)	0.131 (0.851)	0.146 (0.893)	0.201 (0.377)	-0.074 (0.867)	0.126 (0.567)
MYC	0.023 (0.391)	0.139 (0.023)	-0.265 (0.012)	0.276 (0.02)	0.348 (0)	0.288 (0.118)	0.54 (0)	0.257 (0)	0.129 (0.298)	1 (0)	0.704 (0)	0.03 (0.854)	-0.125 (0.542)	-0.217 (0.025)	-0.035 (0.843)	-0.15 (0.141)	0.148 (0.088)	0.235 (0.529)	0.129 (0.001)	0.008 (0.659)	0.243 (0.006)
PVT1	0.089 (0.009)	0.123 (0.053)	-0.184 (0.734)	0.398 (0)	0.459 (0)	0.267 (0)	0.581 (0)	0.233 (0)	0.179 (0.001)	0.704 (0)	1 (0)	0.186 (0.061)	-0.082 (0.171)	-0.17 (0.152)	0.141 (0.109)	-0.166 (0.12)	0.059 (0.05)	0.143 (0.584)	0.257 (0)	0.168 (0.347)	0.122 (0.042)
CCDC26	0.16 (0.167)	0.015 (0.883)	0.323 (0.002)	0.066 (0.322)	0.415 (0.025)	0.228 (0.034)	0.089 (0.578)	0.282 (0.25)	0.256 (0.01)	0.03 (0.854)	0.186 (0.061)	1 (0)	-0.051 (0.995)	-0.187 (0.134)	-0.053 (0.552)	-0.071 (0.269)	-0.163 (0.044)	0.121 (0.722)	0.074 (0.688)	-0.183 (0.152)	-0.158 (0.163)
miR-30b-3p	0.175 (0.063)	-0.103 (0.302)	0.136 (0.238)	0.023 (0.855)	-0.163 (0.109)	-0.131 (0.449)	-0.097 (0.322)	-0.12 (0.051)	0.074 (0.595)	-0.125 (0.542)	-0.082 (0.171)	-0.051 (0.995)	1 (0)	0.451 (0)	0.156 (0.221)	0.135 (0.807)	0.057 (0.134)	-0.379 (0.005)	-0.067 (0.274)	0.155 (0.123)	0.06 (0.334)
miR-30d-5p	-0.173 (0.168)	-0.317 (0.003)	0.273 (0.113)	-0.187 (0.024)	-0.264 (0.066)	-0.362 (0.012)	-0.091 (0.689)	-0.179 (0.05)	-0.033 (0.399)	-0.217 (0.025)	-0.17 (0.152)	-0.187 (0.134)	0.451 (0)	1 (0)	0.657 (0)	0.246 (0.088)	0.025 (0.2)	-0.472 (0)	-0.18 (0.121)	0.284 (0.006)	-0.008 (0.084)
miR-151a-3p	-0.09 (0.673)	-0.214 (0.221)	0.227 (0.028)	0.019 (0.54)	-0.038 (0.224)	-0.083 (0.618)	0.123 (0.035)	0.015 (0.286)	-0.002 (0.541)	-0.035 (0.843)	0.141 (0.109)	-0.053 (0.552)	0.156 (0.221)	0.657 (0)	1 (0)	0.079 (0.777)	0.002 (0.489)	-0.261 (0.011)	0.127 (0.003)	0.373 (0)	-0.028 (0.727)
miR-151a-5p	-0.362 (0.005)	-0.042 (0.793)	0.051 (0.983)	-0.348 (0.013)	-0.115 (0.663)	-0.194 (0.07)	-0.217 (0.622)	-0.013 (0.681)	-0.19 (0.056)	-0.15 (0.141)	-0.166 (0.12)	-0.071 (0.269)	0.135 (0.807)	0.246 (0.088)	0.079 (0.777)	1 (0)	-0.377 (0.554)	-0.274 (0.045)	-0.296 (0.114)	0.038 (0.374)	-0.374 (0.154)
miR-1302	0.315 (0.009)	-0.111 (0.74)	-0.186 (0.003)	0.188 (0.239)	0.021 (0.338)	0.102 (0.977)	0.172 (0.166)	0.191 (0.14)	0.131 (0.851)	0.148 (0.088)	0.059 (0.05)	-0.163 (0.044)	0.057 (0.134)	0.025 (0.2)	0.002 (0.489)	-0.377 (0.554)	1 (0)	0.118 (0.039)	0.271 (0.055)	0.205 (0.004)	0.774 (0)
miR-4472	0.078 (1)	-0.079 (0.303)	-0.228 (0.026)	0.177 (0.271)	0.133 (0.72)	0.108 (0.554)	0.08 (0.54)	0.082 (0.897)	0.146 (0.893)	0.235 (0.529)	0.143 (0.584)	0.121 (0.722)	-0.379 (0.005)	-0.472 (0)	-0.261 (0.011)	-0.274 (0.045)	0.118 (0.039)	1 (0)	0.215 (0.607)	-0.005 (0.407)	0.075 (0)
miR-4664-3p	0.233 (0.012)	0.155 (0.012)	0.008 (0.437)	0.596 (0)	0.406 (0)	0.215 (0.107)	0.319 (0)	0.392 (0)	0.201 (0.377)	0.129 (0.001)	0.257 (0)	0.074 (0.688)	-0.067 (0.274)	-0.18 (0.121)	0.127 (0.003)	-0.296 (0.114)	0.271 (0.055)	0.215 (0.607)	1 (0)	0.15 (0.003)	0.263 (0.017)
miR-937-3p	-0.024 (0.856)	-0.161 (0.164)	-0.255 (0.023)	0.085 (0.253)	-0.024 (0.191)	-0.129 (0.456)	0.065 (0.114)	0.026 (0.232)	-0.074 (0.867)	0.008 (0.659)	0.168 (0.347)	-0.183 (0.152)	0.155 (0.123)	0.284 (0.006)	0.373 (0)	0.038 (0.374)	0.205 (0.004)	-0.005 (0.407)	0.15 (0.003)	1 (0)	0.239 (0.008)
miR-939-5p	0.232 (0.194)	-0.213 (0.337)	-0.203 (0.003)	0.209 (0.192)	0.082 (0.101)	0.005 (0.678)	0.187 (0.028)	0.256 (0.042)	0.126 (0.567)	0.243 (0.006)	0.122 (0.042)	-0.158 (0.163)	0.06 (0.334)	-0.008 (0.084)	-0.028 (0.727)	-0.374 (0.154)	0.774 (0)	0.075 (0)	0.263 (0.017)	0.239 (0.008)	1 (0)
Note: P-values are reported inside the brackets.

## Sheet: B) Tumor tissue
	miR-548az-5p	miR-548d-3p	miR-4662a-5p	LRATD2	PCAT1	CASC8	POU5F1B	CCAT2	CASC11	MYC	PVT1	CCDC26	miR-30b-3p	miR-30d-5p	miR-151a-3p	miR-151a-5p	miR-1302	miR-4472	miR-4664-3p	miR-937-3p	miR-939-5p
miR-548az-5p	1 (0)	0.286 (0)	0.011 (0.825)	0.242 (0.381)	0.036 (0.491)	0.189 (0.823)	0.016 (0.58)	0.053 (0.542)	0.107 (0.889)	0.083 (0.897)	0.094 (0.729)	-0.094 (0.483)	-0.022 (0.672)	-0.091 (0.154)	0.02 (0.682)	-0.101 (0.046)	0.295 (0.418)	0.075 (0.32)	0.189 (0.171)	0.152 (0.519)	0.267 (0.308)
miR-548d-3p	0.286 (0)	1 (0)	-0.256 (0.178)	0.226 (0.012)	0.369 (0.001)	0.117 (0.637)	0.364 (0.009)	0.42 (0.002)	0.005 (0.965)	0.301 (0.015)	0.221 (0.049)	-0.035 (0.625)	-0.194 (0.018)	-0.351 (0.005)	0.071 (0.48)	0.002 (0.009)	-0.006 (0.437)	0.095 (0.873)	0.308 (0)	-0.002 (0.858)	0.021 (0.774)
miR-4662a-5p	0.011 (0.825)	-0.256 (0.178)	1 (0)	-0.215 (0.338)	-0.347 (0.055)	0.043 (0.432)	-0.391 (0.028)	-0.388 (0.016)	0.184 (0.013)	-0.297 (0.078)	-0.208 (0.278)	0.299 (0.009)	0.363 (0)	0.525 (0)	0.162 (0.018)	0.282 (0.264)	-0.143 (0.362)	-0.258 (0.038)	-0.301 (0.053)	-0.037 (0.984)	-0.202 (0.089)
LRATD2	0.242 (0.381)	0.226 (0.012)	-0.215 (0.338)	1 (0)	0.67 (0)	0.422 (0.126)	0.611 (0)	0.575 (0)	0.259 (0.186)	0.73 (0)	0.699 (0)	0.053 (0.503)	-0.021 (0.748)	-0.013 (0.534)	0.41 (0)	-0.104 (0.518)	0.213 (0.543)	0.222 (0.662)	0.667 (0)	0.348 (0.004)	0.228 (0.883)
PCAT1	0.036 (0.491)	0.369 (0.001)	-0.347 (0.055)	0.67 (0)	1 (0)	0.369 (0.268)	0.859 (0)	0.947 (0)	0.331 (0.033)	0.753 (0)	0.688 (0)	0.236 (0.165)	-0.18 (0.237)	-0.132 (0.76)	0.453 (0)	-0.085 (0.975)	-0.001 (0.722)	0.343 (0.796)	0.563 (0)	0.189 (0.012)	0.07 (0.736)
CASC8	0.189 (0.823)	0.117 (0.637)	0.043 (0.432)	0.422 (0.126)	0.369 (0.268)	1 (0)	0.267 (0.692)	0.271 (0.473)	0.33 (0.019)	0.432 (0.172)	0.464 (0.168)	0.136 (0.699)	-0.154 (0.285)	-0.078 (0.478)	0.101 (0.709)	0.16 (0.682)	0.061 (0.823)	0.171 (0.526)	0.322 (0.21)	0.119 (0.065)	0.026 (0.943)
POU5F1B	0.016 (0.58)	0.364 (0.009)	-0.391 (0.028)	0.611 (0)	0.859 (0)	0.267 (0.692)	1 (0)	0.876 (0)	0.192 (0.33)	0.677 (0)	0.59 (0)	0.168 (0.538)	-0.006 (0.995)	-0.116 (0.64)	0.375 (0)	-0.077 (0.876)	0.123 (0.707)	0.158 (0.808)	0.449 (0)	0.188 (0.041)	0.176 (0.781)
CCAT2	0.053 (0.542)	0.42 (0.002)	-0.388 (0.016)	0.575 (0)	0.947 (0)	0.271 (0.473)	0.876 (0)	1 (0)	0.216 (0.142)	0.69 (0)	0.597 (0)	0.142 (0.314)	-0.199 (0.37)	-0.208 (0.657)	0.399 (0.001)	-0.115 (0.99)	0.043 (0.699)	0.319 (0.832)	0.54 (0)	0.134 (0.012)	0.146 (0.556)
CASC11	0.107 (0.889)	0.005 (0.965)	0.184 (0.013)	0.259 (0.186)	0.331 (0.033)	0.33 (0.019)	0.192 (0.33)	0.216 (0.142)	1 (0)	0.247 (0.113)	0.293 (0.011)	0.311 (0.006)	-0.042 (0.751)	-0.002 (0.974)	0.135 (0.194)	0.05 (0.813)	-0.123 (0.267)	0.147 (0.3)	0.055 (0.27)	-0.034 (0.389)	-0.184 (0.147)
MYC	0.083 (0.897)	0.301 (0.015)	-0.297 (0.078)	0.73 (0)	0.753 (0)	0.432 (0.172)	0.677 (0)	0.69 (0)	0.247 (0.113)	1 (0)	0.832 (0)	0.027 (0.374)	-0.09 (0.49)	-0.16 (0.469)	0.304 (0.013)	-0.067 (0.822)	0.141 (0.935)	0.327 (0.732)	0.522 (0)	0.184 (0.295)	0.248 (0.743)
PVT1	0.094 (0.729)	0.221 (0.049)	-0.208 (0.278)	0.699 (0)	0.688 (0)	0.464 (0.168)	0.59 (0)	0.597 (0)	0.293 (0.011)	0.832 (0)	1 (0)	0.03 (0.47)	-0.159 (0.311)	-0.067 (0.605)	0.344 (0.002)	-0.047 (0.63)	0.137 (0.592)	0.337 (0.945)	0.541 (0)	0.168 (0.049)	0.193 (0.54)
CCDC26	-0.094 (0.483)	-0.035 (0.625)	0.299 (0.009)	0.053 (0.503)	0.236 (0.165)	0.136 (0.699)	0.168 (0.538)	0.142 (0.314)	0.311 (0.006)	0.027 (0.374)	0.03 (0.47)	1 (0)	0.236 (0.008)	0.182 (0.078)	0.218 (0.206)	0.326 (0.484)	-0.354 (0.037)	-0.114 (0.228)	-0.093 (0.879)	-0.132 (0.677)	-0.336 (0.041)
miR-30b-3p	-0.022 (0.672)	-0.194 (0.018)	0.363 (0)	-0.021 (0.748)	-0.18 (0.237)	-0.154 (0.285)	-0.006 (0.995)	-0.199 (0.37)	-0.042 (0.751)	-0.09 (0.49)	-0.159 (0.311)	0.236 (0.008)	1 (0)	0.488 (0)	0.125 (0.078)	0.31 (0.692)	-0.083 (0.037)	-0.393 (0.021)	-0.191 (0.124)	0.21 (0.1)	0.013 (0.069)
miR-30d-5p	-0.091 (0.154)	-0.351 (0.005)	0.525 (0)	-0.013 (0.534)	-0.132 (0.76)	-0.078 (0.478)	-0.116 (0.64)	-0.208 (0.657)	-0.002 (0.974)	-0.16 (0.469)	-0.067 (0.605)	0.182 (0.078)	0.488 (0)	1 (0)	0.492 (0)	0.407 (0.098)	0.04 (0.786)	-0.352 (0.033)	-0.192 (0.172)	0.127 (0.511)	-0.046 (0.451)
miR-151a-3p	0.02 (0.682)	0.071 (0.48)	0.162 (0.018)	0.41 (0)	0.453 (0)	0.101 (0.709)	0.375 (0)	0.399 (0.001)	0.135 (0.194)	0.304 (0.013)	0.344 (0.002)	0.218 (0.206)	0.125 (0.078)	0.492 (0)	1 (0)	0.071 (0.674)	0.104 (0.829)	0.09 (0.609)	0.428 (0)	0.277 (0.025)	0.07 (0.811)
miR-151a-5p	-0.101 (0.046)	0.002 (0.009)	0.282 (0.264)	-0.104 (0.518)	-0.085 (0.975)	0.16 (0.682)	-0.077 (0.876)	-0.115 (0.99)	0.05 (0.813)	-0.067 (0.822)	-0.047 (0.63)	0.326 (0.484)	0.31 (0.692)	0.407 (0.098)	0.071 (0.674)	1 (0)	-0.371 (0.352)	-0.264 (0.263)	-0.223 (0.864)	-0.081 (0.583)	-0.352 (0.266)
miR-1302	0.295 (0.418)	-0.006 (0.437)	-0.143 (0.362)	0.213 (0.543)	-0.001 (0.722)	0.061 (0.823)	0.123 (0.707)	0.043 (0.699)	-0.123 (0.267)	0.141 (0.935)	0.137 (0.592)	-0.354 (0.037)	-0.083 (0.037)	0.04 (0.786)	0.104 (0.829)	-0.371 (0.352)	1 (0)	0.16 (0)	0.271 (0.211)	0.331 (0.749)	0.855 (0)
miR-4472	0.075 (0.32)	0.095 (0.873)	-0.258 (0.038)	0.222 (0.662)	0.343 (0.796)	0.171 (0.526)	0.158 (0.808)	0.319 (0.832)	0.147 (0.3)	0.327 (0.732)	0.337 (0.945)	-0.114 (0.228)	-0.393 (0.021)	-0.352 (0.033)	0.09 (0.609)	-0.264 (0.263)	0.16 (0)	1 (0)	0.436 (0.054)	-0.008 (0.81)	0.134 (0)
miR-4664-3p	0.189 (0.171)	0.308 (0)	-0.301 (0.053)	0.667 (0)	0.563 (0)	0.322 (0.21)	0.449 (0)	0.54 (0)	0.055 (0.27)	0.522 (0)	0.541 (0)	-0.093 (0.879)	-0.191 (0.124)	-0.192 (0.172)	0.428 (0)	-0.223 (0.864)	0.271 (0.211)	0.436 (0.054)	1 (0)	0.488 (0)	0.366 (0.018)
miR-937-3p	0.152 (0.519)	-0.002 (0.858)	-0.037 (0.984)	0.348 (0.004)	0.189 (0.012)	0.119 (0.065)	0.188 (0.041)	0.134 (0.012)	-0.034 (0.389)	0.184 (0.295)	0.168 (0.049)	-0.132 (0.677)	0.21 (0.1)	0.127 (0.511)	0.277 (0.025)	-0.081 (0.583)	0.331 (0.749)	-0.008 (0.81)	0.488 (0)	1 (0)	0.37 (0.062)
miR-939-5p	0.267 (0.308)	0.021 (0.774)	-0.202 (0.089)	0.228 (0.883)	0.07 (0.736)	0.026 (0.943)	0.176 (0.781)	0.146 (0.556)	-0.184 (0.147)	0.248 (0.743)	0.193 (0.54)	-0.336 (0.041)	0.013 (0.069)	-0.046 (0.451)	0.07 (0.811)	-0.352 (0.266)	0.855 (0)	0.134 (0)	0.366 (0.018)	0.37 (0.062)	1 (0)
