# Supplementary material for: The 8q24 region hosts miRNAs altered in biospecimens of colorectal and bladder cancer patients
Source: Cancer Med. 2022 Nov 10;12(5):5859–73. doi: 10.1002/cam4.5375 (PMC10028171; doi:10.1002/cam4.5375)
Supplement: Supplementary file 7 — Table S4 [file CAM4-12-5859-s008.xlsx]

## Sheet: A
Supplementary table 4. A) Amplification status of MYC gene in Study I as resulting from TSO500 HT analyses. B) Results of the differential analysis without samples carrying an amplification of MYC
ID	# Amplified Genes	Amplified Genes	MYC LogFoldChange	MYC amplification
CRC-1	0		0.882	Not Amplified
CRC-2	0		0.91	Not Amplified
CRC-3	0		0.914	Not Amplified
CRC-4	0		0.923	Not Amplified
CRC-5	0		0.927	Not Amplified
CRC-6	2	ERCC2, ERCC1	0.94	Not Amplified
CRC-7	0		0.94	Not Amplified
CRC-8	0		0.943	Not Amplified
CRC-9	0		0.95	Not Amplified
CRC-10	5	KRAS, CDK4, CDK6, EGFR, MDM2	0.953	Not Amplified
CRC-11	0		0.958	Not Amplified
CRC-12	0		0.959	Not Amplified
CRC-13	0		0.964	Not Amplified
CRC-14	0		0.965	Not Amplified
CRC-15	0		0.966	Not Amplified
CRC-16	0		0.976	Not Amplified
CRC-17	0		0.978	Not Amplified
CRC-18	0		0.986	Not Amplified
CRC-19	0		0.988	Not Amplified
CRC-20	1	MDM2	0.991	Not Amplified
CRC-21	3	MDM4, LAMP1, BRCA2	0.992	Not Amplified
CRC-22	0		0.993	Not Amplified
CRC-23	0		0.996	Not Amplified
CRC-24	0		0.999	Not Amplified
CRC-25	0		1.002	Not Amplified
CRC-26	3	EGFR, ERBB3, BRCA2	1.004	Not Amplified
CRC-27	0		1.004	Not Amplified
CRC-28	0		1.006	Not Amplified
CRC-29	0		1.006	Not Amplified
CRC-30	3	BRCA1, PIK3CA, ERBB2	1.007	Not Amplified
CRC-31	0		1.014	Not Amplified
CRC-32	0		1.015	Not Amplified
CRC-33	0		1.019	Not Amplified
CRC-34	0		1.021	Not Amplified
CRC-35	0		1.026	Not Amplified
CRC-36	0		1.027	Not Amplified
CRC-37	3	CDK6, EGFR, MET	1.029	Not Amplified
CRC-38	2	FGF9, MYCL	1.035	Not Amplified
CRC-39	0		1.035	Not Amplified
CRC-40	0		1.036	Not Amplified
CRC-41	0		1.038	Not Amplified
CRC-42	0		1.039	Not Amplified
CRC-43	0		1.042	Not Amplified
CRC-44	0		1.047	Not Amplified
CRC-45	0		1.047	Not Amplified
CRC-46	0		1.051	Not Amplified
CRC-47	0		1.051	Not Amplified
CRC-48	0		1.052	Not Amplified
CRC-49	0		1.054	Not Amplified
CRC-50	0		1.057	Not Amplified
CRC-51	0		1.062	Not Amplified
CRC-52	0		1.063	Not Amplified
CRC-53	0		1.064	Not Amplified
CRC-54	7	FGFR1, FGF9, FGF14, EGFR, BRCA2, LAMP1, MET	1.065	Not Amplified
CRC-55	0		1.067	Not Amplified
CRC-56	0		1.073	Not Amplified
CRC-57	5	FGFR1, FGF9, FGF14, BRCA2, LAMP1	1.075	Not Amplified
CRC-58	0		1.082	Not Amplified
CRC-59	0		1.084	Not Amplified
CRC-60	0		1.086	Not Amplified
CRC-61	0		1.09	Not Amplified
CRC-62	0		1.106	Not Amplified
CRC-63	4	FGF9, LAMP1, FGF14, BRCA2	1.108	Not Amplified
CRC-64	0		1.111	Not Amplified
CRC-65	0		1.112	Not Amplified
CRC-66	1	BRCA2	1.115	Not Amplified
CRC-67	0		1.15	Not Amplified
CRC-68	4	FGFR1, LAMP1, EGFR, BRCA2	1.152	Not Amplified
CRC-69	0		1.167	Not Amplified
CRC-70	0		1.172	Not Amplified
CRC-71	0		1.18	Not Amplified
CRC-72	0		1.188	Not Amplified
CRC-73	7	KRAS, FGF9, FGF6, FGF14, BRCA2, FGF23, LAMP1	1.205	Not Amplified
CRC-74	0		1.211	Not Amplified
CRC-75	1	BRCA2	1.221	Not Amplified
CRC-76	0		1.228	Not Amplified
CRC-77	1	FGFR1	1.232	Not Amplified
CRC-78	0		1.235	Not Amplified
CRC-79	0		1.236	Not Amplified
CRC-80	4	LAMP1, FGF9, FGF14, BRCA2	1.258	Not Amplified
CRC-81	0		1.277	Not Amplified
CRC-82	0		1.29	Not Amplified
CRC-83	0		1.292	Not Amplified
CRC-84	0		1.294	Not Amplified
CRC-85	2	FGFR1, EGFR	1.335	Not Amplified
CRC-86	0		1.337	Not Amplified
CRC-87	0		1.342	Not Amplified
CRC-88	4	FGFR1, FGF9, LAMP1, BRCA2	1.362	Not Amplified
CRC-89	2	RPS6KB1, BRCA2	1.425	Not Amplified
CRC-90	0		1.429	Not Amplified
CRC-91	6	FGF9, FGF14, EGFR, MYC, BRCA2, LAMP1	1.465	Amplified
CRC-92	2	FGFR1, MYC	1.485	Amplified
CRC-93	5	FGFR1, KRAS, FGF6, MYC, FGF23	1.545	Amplified
CRC-94	2	MYC, BRCA2	1.569	Amplified
CRC-95	1	MYC	1.738	Amplified
CRC-96	1	MYC	1.766	Amplified
CRC-97	10	FGFR1, BRAF, FGF9, BRCA1, FGF14, ERBB2, CDK6, MYC, BRCA2, MET	1.77	Amplified
CRC-98	10	BRCA2, BRAF, LAMP1, FGF9, FGF14, CDK6, FGFR1, EGFR, MET, MYC	1.81	Amplified
CRC-99	1	MYC	2.306	Amplified

## Sheet: B
ID	Log2 Fold Change	P. value	P. adjusted (FDR)
hsa-miR-1204	-0.0861159	0.741376	0.86721
hsa-miR-1205	-0.243714	0.17205	0.382514
hsa-miR-1206	-0.394627	0.451115	NA
hsa-miR-1207-3p	0.323044	0.407406	NA
hsa-miR-1207-5p	0.124482	0.561872	0.753858
hsa-miR-1208	0.180082	0.483592	0.701516
hsa-miR-1234-3p	0.267663	0.180808	0.394556
hsa-miR-1302	0.688883	0.000454703	0.00363104
hsa-miR-151a-3p	0.185465	0.0044001	0.0247393
hsa-miR-151a-5p	0.181567	0.0315875	0.115009
hsa-miR-30b-3p	-0.324601	1.10214e-05	0.000144019
hsa-miR-30b-5p	0.140738	0.254363	0.486442
hsa-miR-30d-3p	-0.100387	0.235733	0.465552
hsa-miR-30d-5p	-0.266459	0.000107279	0.00106187
hsa-miR-3610	0.188951	0.374905	0.613279
hsa-miR-3686	0.264008	0.243619	0.473767
hsa-miR-4472	0.0945144	0.549466	0.743872
hsa-miR-4662a-3p	0.382808	0.225254	0.452424
hsa-miR-4662a-5p	-0.408059	0.00704906	0.0364752
hsa-miR-4662b	0.348094	0.18739	0.403591
hsa-miR-4663	0.0386093	0.830598	0.918381
hsa-miR-4664-3p	1.55883	4.09194e-26	2.25466e-23
hsa-miR-4664-5p	0.943478	0.00334678	0.0196527
hsa-miR-5194	0.286223	0.134726	0.326064
hsa-miR-548az-3p	-0.10006	0.7561	0.875234
hsa-miR-548az-5p	0.313903	0.0103419	0.0491239
hsa-miR-548d-3p	0.33791	5.65672e-05	0.000599395
hsa-miR-548d-5p	0.599445	0.0136877	0.0608219
hsa-miR-661	0.259414	0.143432	0.342127
hsa-miR-6844	0.180802	0.481476	0.6994
hsa-miR-6845-3p	-0.226366	0.361924	0.602085
hsa-miR-6845-5p	0.271468	0.288675	0.523859
hsa-miR-6846-3p	-0.446406	0.205528	0.427882
hsa-miR-6846-5p	0.0108214	0.96834	0.985025
hsa-miR-6847-3p	0.53058	0.0194339	0.0805117
hsa-miR-6847-5p	0.0385586	0.834726	0.921712
hsa-miR-6848-3p	0.0368205	0.877949	0.944467
hsa-miR-6848-5p	0.161475	0.524926	0.730698
hsa-miR-6849-3p	-0.341514	0.281076	0.515391
hsa-miR-6849-5p	0.167345	0.425689	0.654267
hsa-miR-6850-3p	0.351037	0.26236	0.495258
hsa-miR-6850-5p	0.0809881	0.685131	0.836118
hsa-miR-6893-3p	-0.691509	0.00964363	0.0463399
hsa-miR-6893-5p	0.301324	0.232353	0.461356
hsa-miR-7112-3p	0.132909	0.620464	0.794136
hsa-miR-7112-5p	-0.407275	0.163744	0.371033
hsa-miR-7848-3p	0.324684	0.189107	0.406494
hsa-miR-937-3p	0.699589	2.64587e-07	4.70281e-06
hsa-miR-937-5p	0.0999699	0.692584	0.840559
hsa-miR-939-3p	0.230598	0.250513	0.480906
hsa-miR-939-5p	0.55288	0.0151061	0.0657115
