# Supplementary material for: The 8q24 region hosts miRNAs altered in biospecimens of colorectal and bladder cancer patients
Source: Cancer Med. 2022 Nov 10;12(5):5859–73. doi: 10.1002/cam4.5375 (PMC10028171; doi:10.1002/cam4.5375)
Supplement: Supplementary file 8 — Table S5 [file CAM4-12-5859-s010.xlsx]

## Sheet: A)Target of up-regulated miRNAs
Supplementary table 5. A) Table reporting the validated target genes of up-regulated miRNAs, B) Top 20 enriched terms
miRNA	RefSeqID	Symbol	Start	End	Energy	N° of pairings	Binding region length	Longest consecutive pairings	Position	Validated	TargetScan	miRDB
hsa-miR-151a-3p	NM_052998	AZIN2	3531	3554	-213	17	23	7	3UTR	MIRT043607	0	0
	NM_138423	GOLM2	2410	2430	-198	14	20	10	3UTR	MIRT019515	0	0
	NM_174981	POTED	4882	4897	-222	14	15	14	3UTR	MIRT459805	0	0
	XM_005257187	STXBP4	5652	5679	-233	16	20	9	3UTR	MIRT534016	0	1
	XM_011543146	EMB	1127	1159	-221	16	20	12	3UTR	MIRT043608	0	0
	NM_014388	UTP25	6608	6630	-229	18	22	12	3UTR	MIRT019501	0	0
	NM_015258	FKBP15	6085	6101	-235	15	16	15	3UTR	MIRT537343	0	0
	NM_015483	KBTBD2	2979	2996	-168	14	17	12	3UTR	MIRT019503	0	0
	NM_018997	MRPS21	1045	1085	-205	14	16	14	3UTR	MIRT762884	0	0
	NM_005388	PDCL	2598	2621	-180	17	23	9	3UTR	MIRT762885	0	0
	NM_006826	YWHAQ	1462	1477	-168	11	13	11	3UTR	MIRT571549	0	0
	NM_013260	SAP30BP	1058	1095	-264	19	24	10	3UTR	MIRT043616	0	0
	NM_001364295	TNPO1	5758	5776	-195	15	18	9	3UTR	MIRT122174	0	1
	NM_001013438	FXR1	1755	1773	-205	14	18	6	3UTR	MIRT737835	1	1
	NM_001080497	MEGF9	2574	2593	-199	16	19	8	3UTR	MIRT019512	0	1
	NM_001098812	SEPTIN8	2362	2385	-338	20	23	12	3UTR	MIRT454898	0	0
	NM_001184705	HADH	1739	1769	-159	11	13	11	3UTR	MIRT043605	0	0
	NM_001197320	MCL1	2688	2703	-177	13	15	11	3UTR	MIRT019504	0	0
hsa-miR-151a-5p	XM_024451417	AKT2	2634	2649	-203	13	15	8	3UTR	MIRT568548	0	0
	NM_198274	SMYD1	4142	4161	-309	17	19	15	3UTR	MIRT038201	0	0
	NM_012199	AGO1	10070	10089	-230	17	19	12	3UTR	MIRT038199	0	0
	NM_001278275	E2F6	2273	2295	-371	21	22	21	3UTR	MIRT006420	0	0
	NM_030661	HOXA3	2354	2380	-201	19	26	9	3UTR	MIRT019529	0	0
	NM_080836	STK35	5801	5826	-264	20	25	11	3UTR	MIRT737847	0	0
	NM_145648	SLC15A4	2657	2670	-177	12	13	12	3UTR	MIRT038188	0	0
	NM_170679	SKP1	819	837	-209	16	18	12	3UTR	MIRT038197	0	0
	NM_016322	RAB14	1768	1785	-208	14	17	8	3UTR	MIRT019523	0	0
	NM_018648	NOP10	298	342	-250	16	18	16	3UTR	MIRT038200	0	0
	NM_019606	MEPCE	2506	2529	-205	17	23	8	3UTR	MIRT737842	0	0
	NM_020940	FHIP2A	3518	3553	-205	14	18	12	3UTR	MIRT019526	0	0
	NM_022745	ATPAF1	4136	4158	-394	21	22	21	3UTR	MIRT737838	0	0
	NM_005373	MPL	3511	3533	-371	21	22	21	3UTR	MIRT006409	0	0
	NM_001330185	SLC39A9	3093	3118	-209	14	17	12	3UTR	MIRT249673	0	0
	NM_001330320	SNX11	1705	1722	-217	16	17	16	3UTR	MIRT038195	0	0
	NM_001348251	SLC6A1	3298	3319	-211	18	21	9	3UTR	MIRT490365	0	0
	NM_001031711	ERGIC1	2152	2165	-176	12	13	12	3UTR	MIRT762886	0	1
	NM_001081492	KRT80	2581	2599	-208	14	18	9	3UTR	MIRT694846	0	0
	NM_001126114	TP53	1245	1292	-244	17	20	11	3UTR	MIRT733165	0	0
	NM_001194990	MEPCE	1973	1996	-205	17	23	8	3UTR	MIRT737842	0	0
hsa-miR-1302	NM_001290135	EI24	1580	1611	-187	16	20	9	3UTR	MIRT737259	0	0
	XM_006719294	MLXIP	4128	4149	-204	17	21	11	3UTR	MIRT612771	0	1
	NM_015288	JADE2	2634	2649	-163	14	15	14	3UTR	MIRT737265	0	0
	NM_024085	ATG9A	2761	2778	-163	14	17	8	3UTR	MIRT737258	0	0
	NM_001388188	JADE2	2699	2714	-163	14	15	14	3UTR	MIRT737265	0	0
	NM_000636	SOD2	6005	6017	-179	11	12	11	3UTR	MIRT525780	0	0
	NM_001201366	DNAL1	2052	2083	-203	16	18	16	3UTR	MIRT688422	0	0
hsa-miR-4472	NM_005262	GFER	2287	2300	-232	11	13	9	3UTR	MIRT491318	0	0
	NM_001257396	UBE2V1	1183	1198	-204	13	15	11	3UTR	MIRT464672	0	0
	NM_001258461	FASTK	1630	1647	-217	16	17	16	3UTR	MIRT486236	0	0
	NM_001276310	STMN3	1842	1878	-278	15	17	15	3UTR	MIRT483470	0	1
	NM_001300855	FOSL1	611	634	-239	16	23	10	3UTR	MIRT485593	0	0
	NM_001303	COX10	1879	1903	-232	13	17	10	3UTR	MIRT461269	0	0
	NM_025240	CD276	2235	2254	-266	16	19	10	3UTR	MIRT744963	0	0
	NM_030885	MAP4	1468	1500	-228	14	17	12	3UTR	MIRT744974	0	0
	NM_080598	DDX39B	1409	1446	-248	12	15	8	3UTR	MIRT168468	0	0
	NM_144582	TEX261	2222	2238	-210	13	16	10	3UTR	MIRT490550	0	0
	NM_145166	ZBTB47	2797	2813	-258	14	16	12	3UTR	MIRT091953	0	1
	NM_152756	RICTOR	5498	5511	-199	12	13	12	3UTR	MIRT469191	0	0
	NM_152769	CBARP	1814	1830	-252	15	16	15	3UTR	MIRT441328	0	0
	NM_175921	C5orf51	3836	3856	-208	10	12	10	3UTR	MIRT215787	0	1
	NM_181698	CCNY	4537	4552	-206	11	15	8	3UTR	MIRT479681	0	0
	NM_182488	USP12	2549	2559	-218	9	10	9	3UTR	MIRT744998	0	0
	NM_213566	DFFA	2358	2377	-242	16	19	6	3UTR	MIRT524169	0	0
	XM_005260198	ZBTB46	1974	1990	-243	14	16	10	3UTR	MIRT744999	0	0
	XM_005271417	DDX6	3399	3410	-172	10	11	10	3UTR	MIRT484462	0	0
	XM_011517132	PLEC	10935	10950	-237	13	15	10	3UTR	MIRT492657	0	1
	XM_011538772	KMT2D	19967	19986	-264	17	19	9	3UTR	MIRT474341	0	1
	XM_017000394	B3GALNT2	3675	3694	-225	16	19	9	3UTR	MIRT488457	0	0
	XM_017027180	TCF3	3502	3542	-294	14	17	13	3UTR	MIRT744992	0	0
	XM_024451701	DDA1	403	420	-225	15	17	11	3UTR	MIRT456893	0	1
	XM_024453743	BRPF1	4478	4500	-229	18	22	7	3UTR	MIRT480687	0	0
	NM_014313	TMEM50A	1887	1929	-258	17	22	9	3UTR	MIRT113413	0	0
	NM_015082	FSTL4	4324	4341	-246	12	14	12	3UTR	MIRT490695	0	0
	NM_015945	SLC35C2	1431	1453	-229	18	22	9	3UTR	MIRT483286	0	0
	NM_017793	RPP25	1268	1280	-219	11	12	11	3UTR	MIRT572992	0	1
	NM_018096	NLE1	4695	4713	-224	16	18	10	3UTR	MIRT744977	0	0
	NM_018174	MAP1S	3213	3229	-259	15	16	15	3UTR	MIRT744973	0	0
	NM_018260	ZNF701	4196	4213	-204	15	17	12	3UTR	MIRT634895	0	0
	NM_018708	FEM1A	4840	4861	-245	17	21	8	3UTR	MIRT460558	0	0
	NM_019073	SPATA6	3536	3550	-219	12	14	10	3UTR	MIRT483384	0	0
	NM_020844	TRMT9B	7623	7647	-242	15	17	15	3UTR	MIRT667720	0	0
	NM_020993	BCL7A	3309	3322	-238	12	13	12	3UTR	MIRT062814	0	1
	NM_021627	SENP2	4643	4659	-220	13	16	8	3UTR	MIRT744986	0	0
	NM_022153	VSIR	1816	1827	-231	10	11	10	3UTR	MIRT487366	0	0
	NM_022744	RUSF1	1868	1887	-224	16	19	7	3UTR	MIRT451518	0	0
	NM_023079	UBE2Z	1214	1224	-214	9	10	9	3UTR	MIRT744996	0	1
	NM_024817	THSD4	3775	3794	-277	17	19	14	3UTR	MIRT457202	0	0
	NM_024963	FBXL18	4490	4508	-256	16	18	10	3UTR	MIRT744971	0	0
	NM_001950	E2F4	1505	1528	-223	17	23	8	3UTR	MIRT744969	0	0
	NM_002444	MSN	3667	3682	-242	13	15	11	3UTR	MIRT744975	0	1
	NM_002654	PKM	2175	2187	-203	11	12	11	3UTR	MIRT470936	0	1
	NM_002778	PSAP	1704	1724	-258	17	20	8	3UTR	MIRT744984	0	0
	NM_003223	TFAP4	1875	1888	-219	11	13	9	3UTR	MIRT744993	0	0
	NM_004343	CALR	1545	1560	-192	11	15	8	3UTR	MIRT480125	0	0
	NM_004429	EFNB1	2697	2729	-261	11	13	11	3UTR	MIRT744970	0	1
	NM_004776	B4GALT5	3019	3036	-225	15	17	9	3UTR	MIRT485755	0	1
	NM_005413	SIX3	1624	1642	-230	15	18	10	3UTR	MIRT484597	0	0
	NM_005472	KCNE3	1610	1645	-225	13	17	8	3UTR	MIRT522906	0	0
	NM_005737	ARL4C	1260	1277	-255	14	17	10	3UTR	MIRT744960	0	0
	NM_005920	MEF2D	3578	3620	-252	14	18	11	3UTR	MIRT473357	0	1
	NM_006142	SFN	819	835	-217	13	16	7	3UTR	MIRT744987	0	0
	NM_006221	PIN1	609	621	-203	11	12	11	3UTR	MIRT451176	0	0
	NM_006482	DYRK2	7912	7930	-216	16	18	10	3UTR	MIRT477860	0	0
	NM_006636	MTHFD2	3666	3698	-233	14	18	9	3UTR	MIRT472859	0	0
	NM_001329724	TMEM54	859	869	-200	9	10	9	3UTR	MIRT744994	0	0
	NM_001330182	RAB15	1244	1260	-208	13	16	9	3UTR	MIRT469773	0	1
	NM_001330358	MTHFR	2223	2242	-227	11	14	8	3UTR	MIRT472844	0	0
	NM_001367969	PLA2G2C	1377	1396	-261	16	19	8	3UTR	MIRT453137	0	0
	NM_001377421	HEMK1	3754	3771	-274	16	17	16	3UTR	MIRT462202	0	0
	NM_001382323	PKNOX2	3535	3549	-235	13	14	13	3UTR	MIRT490188	0	0
	NM_000501	ELN	2606	2621	-234	13	15	9	3UTR	MIRT711808	0	1
	NM_001042546	ATPAF1	1399	1427	-227	15	17	15	3UTR	MIRT744961	0	0
	NM_001048241	UBL5	325	354	-205	10	12	10	3UTR	MIRT744997	0	1
	NM_001127192	CNBP	1967	1982	-244	13	15	11	3UTR	MIRT744964	0	1
	NM_001127496	SPRY4	2212	2237	-273	17	19	17	3UTR	MIRT607180	0	0
	NM_001130968	ZNF385A	1173	1192	-245	16	19	11	3UTR	MIRT491756	0	1
	NM_001144033	STOML3	1894	1912	-197	9	11	9	3UTR	MIRT454772	0	0
	NM_001145064	CASTOR2	2141	2173	-243	14	17	10	3UTR	MIRT744962	0	1
	NM_001145357	SIN3A	5858	5875	-223	15	17	9	3UTR	MIRT744988	0	0
	NM_001190326	DGCR8	4251	4261	-214	9	10	9	3UTR	MIRT744967	0	0
	NM_001195071	TMEM184B	2550	2563	-206	12	13	12	3UTR	MIRT769477	0	0
	NM_001207017	SMTN	3168	3183	-243	14	15	14	3UTR	MIRT744991	0	1
	NM_001207034	RNF40	3895	3913	-214	16	18	11	3UTR	MIRT769474	0	1
hsa-miR-4664-3p	NM_001284430	UTP15	2901	2924	-284	18	23	9	3UTR	MIRT560964	0	0
	NM_001286167	FANCA	5056	5079	-288	19	23	9	3UTR	MIRT615008	0	0
	NM_001286555	DUSP22	2022	2045	-243	18	23	13	3UTR	MIRT658839	0	0
	NM_001145064	CASTOR2	7473	7492	-290	17	19	10	3UTR	MIRT746720	0	0
hsa-miR-548d-3p	NM_173475	DCUN1D3	4999	5028	-192	21	29	9	3UTR	MIRT548603	0	1
	NM_001007525	NWD1	6773	6795	-212	19	22	12	3UTR	MIRT539688	0	0
	NM_001293089	CDC27	4952	4975	-226	20	23	14	3UTR	MIRT541401	0	0
	NM_138375	CABLES1	2224	2243	-205	15	19	12	3UTR	MIRT538776	0	0
	NM_181671	PITPNC1	5311	5332	-250	19	21	12	3UTR	MIRT540395	0	0
	NM_198798	ANKEF1	3402	3425	-259	21	23	14	3UTR	MIRT487776	0	0
	NM_006354	TADA3	1954	1967	-157	12	13	12	3UTR	MIRT715392	0	1
	NM_001328100	ESR1	5153	5170	-186	15	17	8	3UTR	MIRT617882	0	0
	NM_001349143	B3GALNT1	1979	2000	-180	18	21	10	3UTR	MIRT647651	0	1
	NM_001005210	LRRC55	4236	4259	-220	20	23	8	3UTR	MIRT522729	0	0
	NM_001146273	TMEM64	3152	3166	-162	13	14	13	3UTR	MIRT565305	0	1
hsa-miR-937-3p	NM_005187	CBFA2T3	2655	2680	-235	17	25	9	3UTR	MIRT688798	0	0
	NM_001033056	GLUL	2102	2123	-224	16	21	8	3UTR	MIRT036638	0	0
hsa-miR-939-5p	NM_153334	SCARF2	3377	3400	-348	19	23	11	3UTR	MIRT487110	0	0
	NM_018969	GPR173	2355	2388	-328	20	33	11	3UTR	MIRT569719	0	0
	NM_174936	PCSK9	2552	2575	-340	20	23	12	3UTR	MIRT569912	0	0
	NM_176819	DIPK2B	1586	1611	-312	20	25	15	3UTR	MIRT569007	0	0
	NM_178039	ERC1	8968	8993	-313	20	25	8	3UTR	MIRT457177	0	0
	NM_178819	GPAT4	2763	2788	-340	21	25	13	3UTR	MIRT760755	0	1
	XM_011529310	RALGAPA2	8281	8310	-314	21	29	9	3UTR	MIRT469602	0	0
	XM_011544569	PPP2R2A	1853	1873	-268	18	20	15	3UTR	MIRT760773	0	0
	XM_017008584	UBE2D3	3087	3134	-273	19	25	8	3UTR	MIRT760785	0	0
	XM_017021834	RGS6	1468	1501	-302	22	33	6	3UTR	MIRT443840	0	1
	NM_015259	ICOSLG	3762	3804	-359	21	42	13	3UTR	MIRT493541	0	0
	NM_016201	AMOTL2	2702	2728	-342	21	26	10	3UTR	MIRT760735	0	0
	NM_016235	GPRC5B	3033	3055	-328	19	22	11	3UTR	MIRT782856	0	0
	NM_017723	TOR4A	3566	3590	-405	21	24	10	3UTR	MIRT760783	0	1
	NM_018242	SLC47A1	3076	3113	-302	21	30	8	3UTR	MIRT490573	0	0
	NM_018373	SYNJ2BP	4872	4894	-370	21	22	21	3UTR	MIRT665990	0	0
	NM_019116	UBFD1	3661	3691	-350	23	30	9	3UTR	MIRT487317	0	1
	NM_020310	MNT	2492	2527	-376	21	24	14	3UTR	MIRT760765	0	0
	NM_020649	CBX8	3039	3064	-341	21	25	9	3UTR	MIRT669205	0	0
	NM_021973	HAND2	1755	1782	-356	20	27	8	3UTR	MIRT488637	0	1
	NM_002444	MSN	2066	2090	-306	19	24	12	3UTR	MIRT485374	0	0
	NM_002466	MYBL2	2485	2511	-319	22	26	12	3UTR	MIRT782859	0	0
	NM_002778	PSAP	1770	1810	-328	20	40	8	3UTR	MIRT760774	0	0
	NM_002855	NECTIN1	3650	3681	-377	21	31	11	3UTR	MIRT760769	0	1
	NM_004711	SYNGR1	1447	1470	-320	20	23	10	3UTR	MIRT489354	0	0
	NM_004776	B4GALT5	3727	3771	-313	21	44	7	3UTR	MIRT485761	0	0
	NM_005098	MSC	1121	1145	-340	21	24	12	3UTR	MIRT782858	0	0
	NM_005170	ASCL2	839	869	-376	22	30	13	3UTR	MIRT489220	0	0
	NM_005234	NR2F6	1991	2028	-341	22	37	12	3UTR	MIRT667175	0	0
	NM_007026	DUSP14	889	911	-301	18	22	7	3UTR	MIRT760749	0	0
	NM_012181	FKBP8	1580	1639	-331	22	33	8	3UTR	MIRT760754	0	0
	NM_001329540	SCAMP4	2060	2078	-321	17	18	17	3UTR	MIRT760778	0	1
	NM_001330247	HNRNPA3	4537	4560	-265	19	23	11	3UTR	MIRT574688	0	0
	NM_001330365	ZNF561	1965	1993	-269	21	28	7	3UTR	MIRT482943	0	0
	NM_001350084	SAMD9L	5576	5594	-264	16	18	11	3UTR	MIRT647748	0	0
	NM_001369397	HOXB6	1677	1707	-307	21	30	8	3UTR	MIRT760759	0	0
	NM_000429	MAT1A	1522	1548	-333	19	26	11	3UTR	MIRT488184	0	0
	NM_001003800	BICD2	3600	3630	-321	19	30	14	3UTR	MIRT606795	0	0
	NM_001004304	ZNF740	1158	1182	-368	20	24	10	3UTR	MIRT462989	0	0
	NM_001005388	NFASC	4652	4683	-330	21	31	8	3UTR	MIRT487183	0	1
	NM_001005782	SUMO1	550	578	-261	16	18	16	3UTR	MIRT468613	0	0
	NM_001008701	ADGRL1	5047	5072	-245	17	20	16	3UTR	MIRT760734	0	0
	NM_001023587	ABCC5	1200	1230	-282	22	30	10	3UTR	MIRT489101	0	0
	NM_001039467	RGS19	1145	1169	-336	21	24	17	3UTR	MIRT570980	0	0
	NM_001045	SLC6A4	3733	3756	-317	18	23	7	3UTR	MIRT782861	0	0
	NM_001080421	UNC13A	5893	5929	-342	22	36	9	3UTR	MIRT464412	0	1
	NM_001099335	PHYHIP	3007	3029	-329	18	22	11	3UTR	MIRT492700	0	0
	NM_001099692	EIF5AL1	1131	1156	-339	21	25	8	3UTR	MIRT452319	0	0
	NM_001127321	CBX5	9901	9970	-358	21	29	14	3UTR	MIRT760745	0	0
	NM_001127586	ING4	760	792	-308	20	32	9	3UTR	MIRT760761	0	0
	NM_001128826	NCS1	852	874	-339	18	22	9	3UTR	MIRT760768	0	0
	NM_001134321	RTL8A	393	434	-346	21	41	11	3UTR	MIRT511933	0	0
	NM_001135700	YWHAZ	3265	3286	-302	18	21	8	3UTR	MIRT463678	0	0
	NM_001143762	EIF5A	1244	1269	-339	21	25	8	3UTR	MIRT760752	0	0
	NM_001145158	HBS1L	3775	3800	-283	21	25	10	3UTR	MIRT693256	0	0
	NM_001164751	ASPH	3029	3052	-278	19	23	9	3UTR	MIRT457128	0	0
	NM_001166019	AP1B1	3580	3611	-413	23	31	12	3UTR	MIRT760736	0	0
	NM_001177999	SLC34A2	2257	2282	-302	18	25	8	3UTR	MIRT733754	0	1
	NM_001193489	SECISBP2L	4147	4180	-281	23	33	9	3UTR	MIRT760779	0	0
	NM_001195071	TMEM184B	1816	1852	-334	21	36	9	3UTR	MIRT782862	0	0
	NM_001201404	WASF2	4007	4042	-351	20	35	13	3UTR	MIRT760786	0	0
	NM_001204086	NBL1	1667	1695	-320	19	28	8	3UTR	MIRT760767	0	1
	NM_001204089	MICOS10-NBL1	1530	1558	-320	19	28	8	3UTR	MIRT760764	0	1
hsa-miR-548az-5p	NM_001300989	PTBP2	10315	10365	-259	20	22	20	3UTR	MIRT534949	0	0
	NM_032116	KATNAL1	3599	3622	-303	22	23	22	3UTR	MIRT547790	0	1
	NM_033668	ITGB1	2489	2507	-184	15	18	10	3UTR	MIRT567124	0	1
	XM_011531666	THAP6	3360	3376	-215	15	16	15	3UTR	MIRT094199	0	1
	NM_014701	SECISBP2L	4323	4342	-212	17	19	13	3UTR	MIRT501262	0	0
	NM_024813	RPAP2	7551	7570	-183	17	19	13	3UTR	MIRT612547	0	0
	NM_003617	RGS5	5604	5636	-189	12	14	12	3UTR	MIRT569856	0	1
	NM_006148	LASP1	3574	3589	-164	12	15	8	3UTR	MIRT145628	0	1
	NM_006325	RAN	966	985	-150	11	13	11	3UTR	MIRT510883	0	0
	NM_001363748	EPHA4	3435	3453	-170	16	18	13	3UTR	MIRT548319	0	0
	NM_001001555	GRB10	3240	3258	-209	15	18	12	3UTR	MIRT513906	0	1
	NM_001164781	ATXN3	1497	1512	-152	14	15	14	3UTR	MIRT669406	0	0

## Sheet: B) Top 20 Enriched Terms
Category	Term	Description	P-value (Log10)	Adj P-value	N° of genes in the ontology terms	Symbols	Genes
WikiPathways	WP4657	22q11.2 copy number variation syndrome	-5.43705	0.0256949	8/132	TNPO1,RAN,TP53,HAND2,SEPTIN8,CBX5,DGCR8,SCARF2	3842,5901,7157,9464,23176,23468,54487,91179
GO Biological Processes	GO:0009725	response to hormone	-5.33062	0.0256949	18/753	AKT2,CALR,ESR1,GRB10,HADH,PKM,RAN,TFAP4,FOSL1,KMT2D,RNF40,TADA3,SLC34A2,KBTBD2,GPR173,STXBP4,PCSK9,RAB15,EPHA4,GFER,TP53	208,811,2099,2887,3033,5315,5901,7023,8061,8085,9810,10474,10568,25948,54328,252983,255738,376267,2043,2671,7157
Reactome Gene Sets	R-HSA-6804114	TP53 Regulates Transcription of Genes Involved in G2 Cell Cycle Arrest	-5.22394	0.0256949	4/18	E2F4,SFN,TP53,ZNF385A,MCL1,DGCR8	1874,2810,7157,25946,4170,54487
Reactome Gene Sets	R-HSA-1640170	Cell Cycle	-5.21664	0.0256949	17/692	AKT2,CDC27,E2F4,E2F6,SFN,TNPO1,MYBL2,PPP2R2A,RAN,SKP1,TP53,SUMO1,YWHAZ,YWHAQ,ZNF385A,NOP10,CABLES1	208,996,1874,1876,2810,3842,4605,5520,5901,6500,7157,7341,7534,10971,25946,55505,91768
GO Biological Processes	GO:0045664	regulation of neuron differentiation	-5.13086	0.0256949	9/192	CALR,DDX6,NBL1,SIX3,SLC6A4,TCF3,SIN3A,GPRC5B,MICOS10-NBL1,AP1B1,ASPH,HOXB6,HAND2,FKBP8,UBE2D3,GRB10,PIN1,TP53,SPRY4,EPHA4,GPR173,SYNJ2BP,DUSP22,MSN,HOXA3,NLE1	811,1656,4681,6496,6532,6929,25942,51704,100532736,162,444,3216,9464,23770,7323,2887,5300,7157,81848,2043,54328,55333,56940,4478,3200,54475
Reactome Gene Sets	R-HSA-3700989	Transcriptional Regulation by TP53	-5.09313	0.0256949	12/362	AKT2,E2F4,SFN,PIN1,TP53,YWHAZ,BRPF1,DYRK2,YWHAQ,ZNF385A,AGO1,RICTOR	208,1874,2810,5300,7157,7534,7862,8445,10971,25946,26523,253260
GO Biological Processes	GO:0006414	translational elongation	-5.91955	0.0268236	4/38	EIF5A,SECISBP2L,HBS1L,EIF5AL1,AKT2,CALR,DDX6,EPHA4,PIN1,PKM,TP53,CNBP,FXR1,ZNF385A,AGO1,DYRK2,ASPH,B4GALT5,GPAT4	1984,9728,10767,143244,208,811,1656,2043,5300,5315,7157,7555,8087,25946,26523,8445,444,9334,137964
GO Biological Processes	GO:0031647	regulation of protein stability	-4.84692	0.0352293	11/321	ASPH,CALR,EPHA4,PIN1,TP53,SUMO1,B4GALT5,TADA3,UTP25,SENP2,STXBP4	444,811,2043,5300,7157,7341,9334,10474,27042,59343,252983
GO Biological Processes	GO:0051100	negative regulation of binding	-4.72591	0.0380867	8/165	PIN1,TFAP4,SUMO1,HAND2,SIN3A,MEPCE,SENP2,PCSK9,BCL7A,CDC27,SIX3,TP53,DDX39B,ING4,DCUN1D3,STXBP4,CALR,SLC6A4,FOSL1,CCNY,NLE1	5300,7023,7341,9464,25942,56257,59343,255738,605,996,6496,7157,7919,51147,123879,252983,811,6532,8061,219771,54475
GO Biological Processes	GO:0015931	nucleobase-containing compound transport	-4.73809	0.0380867	9/215	EIF5A,RAN,DDX39B,ABCC5,BICD2,SLC35C2,SENP2,EIF5AL1,HNRNPA3,ZNF385A	1984,5901,7919,10057,23299,51006,59343,143244,220988,25946
GO Biological Processes	GO:0009792	embryo development ending in birth or egg hatching	-4.33063	0.0743558	15/653	ASCL2,HOXA3,HOXB6,ITGB1,MTHFR,TP53,FOSL1,HAND2,SLC34A2,FKBP8,SIN3A,STMN3,NLE1,SENP2,RICTOR,CBFA2T3,MPL,SOD2,TCF3,WASF2,ZNF385A	430,3200,3216,3688,4524,7157,8061,9464,10568,23770,25942,50861,54475,59343,253260,863,4352,6648,6929,10163,25946
Canonical Pathways	M164	PID ERBB1 DOWNSTREAM PATHWAY	-4.06539	0.0901587	6/105	SFN,PPP2R2A,YWHAZ,WASF2,YWHAQ,RICTOR,CALR,RGS5,RGS6,RGS19	2810,5520,7534,10163,10971,253260,811,8490,9628,10287
GO Biological Processes	GO:0045596	negative regulation of cell differentiation	-4.00144	0.0901587	15/699	ASCL2,BCL7A,CALR,DDX6,EPHA4,ITGB1,SIX3,SLC6A4,SOD2,TP53,HAND2,FSTL4,SPRY4,ZBTB46,TMEM64	430,605,811,1656,2043,3688,6496,6532,6648,7157,9464,23105,81848,140685,169200
GO Biological Processes	GO:1903364	positive regulation of cellular protein catabolic process	-3.97215	0.0901587	7/157	CBFA2T3,ATXN3,MSN,SUMO1,RNF40,DDA1,PCSK9,AKT2,SFN,RAN,UBE2D3,UBL5	863,4287,4478,7341,9810,79016,255738,208,2810,5901,7323,59286
GO Biological Processes	GO:0048732	gland development	-3.96426	0.0901587	11/402	AKT2,ESR1,GFER,HOXA3,MSN,PSAP,SIX3,SOD2,HAND2,GPAT4,PCSK9	208,2099,2671,3200,4478,5660,6496,6648,9464,137964,255738
Reactome Gene Sets	R-HSA-5628897	TP53 Regulates Metabolic Genes	-4.59496	0.112317	3/87	AKT2,TP53,AGO1,SKP1,E2F6,ITGB1,UBE2D3,UBE2V1,WASF2,SEPTIN8,NOP10,MEPCE,RAB14	208,7157,26523,6500,1876,3688,7323,7335,10163,23176,55505,56257,51552
GO Biological Processes	GO:0060021	roof of mouth development	-4.39668	0.112317	4/91	ASPH,SUMO1,MSC,HAND2	444,7341,9242,9464
GO Biological Processes	GO:0000226	microtubule cytoskeleton organization	-4.39454	0.112317	4/526	ITGB1,ATXN3,RAN,KATNAL1,PTBP2	3688,4287,5901,84056,58155
GO Biological Processes	GO:2000765	regulation of cytoplasmic translation	-4.30213	0.123508	3/28	PKM,CNBP,ZNF385A	5315,7555,25946
GO Biological Processes	GO:0002064	epithelial cell development	-4.01414	0.143828	5/179	E2F4,SFN,MSN,PLEC,SIX3,PSAP,COX10,ATPAF1,RIMOC1,DDX6,NLE1	1874,2810,4478,5339,6496,5660,1352,64756,285636,1656,54475
