# Supplementary material for: The 8q24 region hosts miRNAs altered in biospecimens of colorectal and bladder cancer patients
Source: Cancer Med. 2022 Nov 10;12(5):5859–73. doi: 10.1002/cam4.5375 (PMC10028171; doi:10.1002/cam4.5375)
Supplement: Supplementary file 9 — Table S6 [file CAM4-12-5859-s011.xlsx]

## Sheet: A) Case-Control
Supplementary table 6. miRNAs in the 8q24 region detected in the stool of colorectal cancer patients and healthy controls: A) Cases vs controls comparison; B) Stage vs controls comparison; C) Grade vs controls comparison; D) Localization (colon/sigma or rectum) vs controls
ID	Average		Median		Deseq2 Results: CRC patients vs healthy controls
	Healthy controls	CRC	Healthy controls	CRC	log2FoldChange	P-value	Adjusted p-value (FDR)
hsa-miR-10400-3p	4.57077	2.59842	0.612182	1.00202	0.0197396	0.969012	0.980198
hsa-miR-10400-5p	61.9964	587.612	40.0445	178.529	2.45806	2.01052e-11	8.94841e-10
hsa-miR-1204	16.2843	3.17028	1.54017	0.847804	-2.46287	3.06863e-06	3.77387e-05
hsa-miR-1205	0.299541	1.45934	0	0.462748	2.00828	8.32154e-05	0.000738405
hsa-miR-1206	0.0600002	0.0922272	0	0	-0.0998437	0.968489	NA
hsa-miR-1207-3p	0.1166	0.124598	0	0	0.277298	0.812207	NA
hsa-miR-1207-5p	3.59898	7.68179	1.97875	1.77661	0.164124	0.647045	0.765211
hsa-miR-1208	2.18746	1.45479	0.831846	0.337794	-0.73662	0.0982152	0.228287
hsa-miR-1234-3p	0.269374	0.199699	0	0	-0.222626	0.837968	NA
hsa-miR-1302	75.1338	44.1446	62.4026	29.6157	-0.47711	0.044306	0.129738
hsa-miR-151a-3p	96.3391	249.381	77.069	105.527	1.3982	1.94066e-06	2.50766e-05
hsa-miR-151a-5p	0.362034	3.49029	0	0.281695	2.7133	0.000106839	0.000905068
hsa-miR-30b-3p	1.4532	2.66578	0.753185	1.30901	0.856792	0.0214776	0.0738031
hsa-miR-30b-5p	3.66045	15.2025	0.358652	3.49614	2.4935	2.83129e-06	3.52842e-05
hsa-miR-30d-3p	0.653262	1.38893	0	0.13413	1.76496	0.00335369	0.0169132
hsa-miR-30d-5p	29.9943	279.694	3.29755	36.0317	4.09887	1.25277e-17	3.80412e-15
hsa-miR-3610	2.91116	1.39852	0.954296	0.670198	0.184747	0.65436	0.770923
hsa-miR-3686	1.07885	1.0157	0.536075	0.455844	-0.0591376	0.88786	0.931373
hsa-miR-4472	14.1613	16.373	8.84663	10.5963	0.265922	0.358912	0.531919
hsa-miR-4662a-3p	0.194523	0.368595	0	0	0.75113	0.346666	NA
hsa-miR-4662a-5p	0.120392	0.111141	0	0	0.183966	0.909986	NA
hsa-miR-4662b	0.218228	0.391298	0	0	0.832845	0.266866	NA
hsa-miR-4663	1.21912	3.75757	0.269526	0.710611	-0.246844	0.549598	0.690445
hsa-miR-4664-3p	11.7349	5.70797	4.33998	2.56386	-0.601253	0.148137	0.300127
hsa-miR-4664-5p	1.09928	0.986852	0.375277	0	-0.200038	0.704034	0.807077
hsa-miR-5194	3.88644	3.3037	3.53786	1.99412	0.0926453	0.745019	0.83528
hsa-miR-548az-3p	0.0184517	0.0100162	0	0	-0.0381131	0.991797	NA
hsa-miR-548az-5p	0.595659	1.12715	0	0.531708	1.11961	0.028673	0.0929471
hsa-miR-548d-3p	0.454746	0.533533	0	0	0.510544	0.462193	0.618173
hsa-miR-548d-5p	40.81	27.0202	12.8558	7.63651	-0.000648684	0.998784	0.999661
hsa-miR-661	6.67775	6.56022	3.55439	4.20492	0.241872	0.480422	0.632147
hsa-miR-6844	0.410509	1.09334	0	0	0.506362	0.467508	0.621277
hsa-miR-6845-3p	0.632711	0.941672	0	0	0.621071	0.368884	0.540461
hsa-miR-6845-5p	0.440908	0.600108	0	0	0.272985	0.645835	0.76507
hsa-miR-6846-3p	3.33578	4.78163	0.995739	1.08563	0.516792	0.298169	0.475037
hsa-miR-6846-5p	33.1853	19.9294	2.88258	2.6813	-0.359461	0.458836	0.615882
hsa-miR-6847-3p	0.487013	2.14113	0	0.365138	0.97055	0.0886094	0.213088
hsa-miR-6847-5p	3.70311	5.30596	1.79326	2.32698	0.48228	0.168511	0.327901
hsa-miR-6848-3p	0.09133	0.256793	0	0	0.981251	0.264096	NA
hsa-miR-6848-5p	2.32265	2.6946	1.12583	1.12517	0.558559	0.174496	0.335819
hsa-miR-6849-3p	3.58447	3.34286	0.402039	1.21232	0.457033	0.360655	0.532811
hsa-miR-6849-5p	36.6641	26.5642	27.5207	15.4266	-0.711414	0.0114647	0.0459245
hsa-miR-6850-3p	1.16663	0.907299	0.536075	0.397691	0.154735	0.703581	0.807077
hsa-miR-6850-5p	2.39342	4.91574	1.64878	1.79574	1.06166	0.00765878	0.0332434
hsa-miR-6893-3p	0.243874	0.132889	0	0	0.00607521	0.995676	NA
hsa-miR-6893-5p	0.746164	1.36408	0	0	0.0314941	0.949784	0.970519
hsa-miR-7112-3p	0.408491	0.701421	0	0	0.443435	0.499227	0.648512
hsa-miR-7112-5p	0.309134	0.499409	0	0	0.117536	0.864981	NA
hsa-miR-7848-3p	0.0563654	0.255957	0	0	0.323858	0.813146	NA
hsa-miR-937-3p	0.278275	0.713613	0	0.0730625	0.599194	0.295577	0.472249
hsa-miR-937-5p	0.755149	0.802105	0.20966	0.369485	0.67964	0.123531	0.265807
hsa-miR-939-3p	1.62701	2.73477	0.48644	0.965526	1.19864	0.0115698	0.0461378
hsa-miR-939-5p	4.42737	11.6427	1.83655	1.87991	0.138092	0.727962	0.823843

## Sheet: B) CRC Stage
ID	Average			Median			Deseq2 Results: CRC patients (Stage I-II) vs healthy controls			Deseq2 Results: CRC patients (Stage III -IV) vs healthy controls
	Healthy controls	CRC (Stage I-II)	CRC (Stage I-II)	Healthy controls	CRC (Stage I-II)	CRC (Stage I-II)	log2FoldChange	P-value	Adjusted p-value (FDR)	log2FoldChange	P-value	Adjusted p-value (FDR)
hsa-miR-10400-3p	4.57077	3.36946	2.01669	0.612182	0	1.20749	-0.135562	0.820378	0.919066	-0.226967	0.722593	0.896572
hsa-miR-10400-5p	61.9964	735.399	514.496	40.0445	138.868	268.173	1.93244	2.30343e-06	5.79277e-05	2.61684	7.30784e-09	1.83258e-07
hsa-miR-1204	16.2843	4.20866	2.54452	1.54017	0.88539	0.846997	-2.03162	0.001284	0.010035	-3.52641	4.61657e-07	8.02667e-06
hsa-miR-1205	0.299541	2.25013	0.60825	0	0.848267	0.415335	2.04682	0.000688975	0.00643381	1.29498	0.0459158	0.158188
hsa-miR-1206	0.0600002	0.147238	0.0480708	0	0	0	0.112703	0.978693	NA	-0.847374	0.856685	NA
hsa-miR-1207-3p	0.1166	0.0786852	0.220243	0	0	0	0.126425	0.924893	NA	0.0161063	0.991336	NA
hsa-miR-1207-5p	3.59898	12.1192	3.43774	1.97875	1.32808	1.90721	0.112416	0.786665	0.897632	-0.650997	0.143089	0.360209
hsa-miR-1208	2.18746	1.92281	0.960037	0.831846	0.143631	0.374716	-0.609081	0.258597	0.462828	-1.26329	0.0292913	0.112839
hsa-miR-1234-3p	0.269374	0.273286	0.154157	0	0	0	-0.165051	0.897947	NA	-1.02308	0.475509	NA
hsa-miR-1302	75.1338	49.5056	35.8064	62.4026	34.7288	19.7361	-0.560552	0.0555745	0.17037	-0.973576	0.00222389	0.0139086
hsa-miR-151a-3p	96.3391	211.946	338.912	77.069	89.5716	150.37	0.776945	0.018231	0.0769581	2.07536	9.81918e-09	2.37115e-07
hsa-miR-151a-5p	0.362034	1.21838	7.32527	0	0	0.925497	1.64822	0.0364016	0.126139	3.82395	4.05498e-06	5.62521e-05
hsa-miR-30b-3p	1.4532	2.99003	2.71481	0.753185	1.56584	1.25861	0.653027	0.139804	0.315927	0.771385	0.0924965	0.266259
hsa-miR-30b-5p	3.66045	11.5004	24.3008	0.358652	4.1685	5.01748	1.92679	0.00122568	0.00969849	3.0777	1.50235e-06	2.27798e-05
hsa-miR-30d-3p	0.653262	1.78702	1.26673	0	0.270363	0.279483	1.58147	0.0202647	0.0824879	1.63542	0.0242476	0.0970553
hsa-miR-30d-5p	29.9943	270.824	363.705	3.29755	36.3755	92.8334	3.12525	3.69377e-09	5.86386e-07	5.2251	2.41888e-19	7.00937e-17
hsa-miR-3610	2.91116	1.70217	1.12735	0.954296	0.755896	0.580973	0.350178	0.470768	0.666179	-0.489654	0.342158	0.620116
hsa-miR-3686	1.07885	1.44173	0.664921	0.536075	0.671076	0.455844	0.201319	0.675961	0.82019	-0.666396	0.203319	0.452198
hsa-miR-4472	14.1613	20.7376	13.2738	8.84663	11.442	10.5963	0.061603	0.854858	0.93282	0.213275	0.553101	0.799605
hsa-miR-4662a-3p	0.194523	0.465089	0.290309	0	0	0	0.72306	0.454831	NA	0.0520238	0.961273	NA
hsa-miR-4662a-5p	0.120392	0.149658	0.0511736	0	0	0	0.187224	0.926958	NA	-0.624473	0.783368	NA
hsa-miR-4662b	0.218228	0.416354	0.329951	0	0	0	0.652167	0.484676	NA	0.320408	0.753892	NA
hsa-miR-4663	1.21912	5.3605	2.66022	0.269526	0.781286	0.843314	-0.282816	0.569583	0.733895	-0.506643	0.338912	0.616846
hsa-miR-4664-3p	11.7349	5.42678	5.75087	4.33998	2.08425	2.72126	-0.87619	0.0832796	0.222663	-0.860939	0.112158	0.300788
hsa-miR-4664-5p	1.09928	1.66652	0.294039	0.375277	0	0	0.313789	0.601036	0.761032	-1.19197	0.075997	0.232629
hsa-miR-5194	3.88644	3.36252	2.42958	3.53786	1.98439	1.79098	-0.279468	0.435673	0.633434	-0.483921	0.188455	0.431511
hsa-miR-548az-3p	0.0184517	0	0.0171373	0	0	0	-0.185099	0.965019	NA	-0.906811	0.846783	NA
hsa-miR-548az-5p	0.595659	1.09289	1.35024	0	0.425897	0.938412	0.728083	0.22765	0.43004	1.40407	0.0235505	0.0952242
hsa-miR-548d-3p	0.454746	0.509558	0.665599	0	0	0	0.38679	0.646515	NA	0.273398	0.764581	0.915952
hsa-miR-548d-5p	40.81	21.7764	31.4955	12.8558	4.26532	19.968	-0.543337	0.293661	0.50501	0.234035	0.677026	0.874101
hsa-miR-661	6.67775	6.19162	7.54002	3.55439	3.90643	4.47816	-0.178776	0.664672	0.812839	0.209403	0.62957	0.847661
hsa-miR-6844	0.410509	0.349528	2.35011	0	0	0.307777	0.00712575	0.99303	0.998139	1.01345	0.242213	0.505758
hsa-miR-6845-3p	0.632711	0.593739	0.475821	0	0	0	-0.0489632	0.951108	NA	-1.16558	0.190594	NA
hsa-miR-6845-5p	0.440908	0.836936	0.407028	0	0	0.225813	0.179033	0.799671	NA	-0.416646	0.589104	NA
hsa-miR-6846-3p	3.33578	3.92029	5.84605	0.995739	0.425897	1.33684	-0.0536269	0.930108	0.968625	0.743009	0.252215	0.517481
hsa-miR-6846-5p	33.1853	13.0737	5.76069	2.88258	4.29075	1.83516	-0.574284	0.319335	0.527038	-1.13869	0.0714072	0.22303
hsa-miR-6847-3p	0.487013	1.92996	2.99803	0	0	0.487218	0.708939	0.284231	0.493133	0.80537	0.255674	0.521344
hsa-miR-6847-5p	3.70311	4.45424	6.23056	1.79326	1.98439	2.57015	-0.0207599	0.961208	0.984061	0.62781	0.156497	0.383393
hsa-miR-6848-3p	0.09133	0.278811	0.24838	0	0	0	0.690216	0.538826	NA	0.475059	0.701239	NA
hsa-miR-6848-5p	2.32265	2.44948	3.44939	1.12583	1.34823	1.0176	0.186503	0.707425	0.842587	0.625551	0.223525	0.481943
hsa-miR-6849-3p	3.58447	2.93423	3.79911	0.402039	1.25563	0.519926	0.212258	0.733524	0.864571	0.0331644	0.960507	0.987495
hsa-miR-6849-5p	36.6641	21.0308	30.2399	27.5207	13.8075	14.3163	-1.43907	2.78971e-05	0.000454222	-1.03839	0.00449005	0.024915
hsa-miR-6850-3p	1.16663	0.9582	0.548552	0.536075	0	0.413939	0.0376764	0.938075	0.971996	-0.66436	0.200103	0.447956
hsa-miR-6850-5p	2.39342	5.86987	3.42727	1.64878	1.69653	1.98432	0.821737	0.0802885	0.218343	0.809783	0.100808	0.281184
hsa-miR-6893-3p	0.243874	0.173735	0.104737	0	0	0	0.0837206	0.949846	NA	-0.915025	0.536478	NA
hsa-miR-6893-5p	0.746164	2.0522	0.638582	0	0	0.639091	0.189148	0.750379	0.877111	-0.517049	0.422071	0.693042
hsa-miR-7112-3p	0.408491	0.607637	0.958701	0	0	0.0623143	0.208394	0.790047	NA	0.364828	0.664138	NA
hsa-miR-7112-5p	0.309134	0.809342	0.22185	0	0	0	0.103471	0.901084	NA	-0.315454	0.730993	NA
hsa-miR-7848-3p	0.0563654	0.286498	0.176591	0	0	0	0.249903	0.917763	NA	-0.55215	0.837463	NA
hsa-miR-937-3p	0.278275	0.784303	0.760551	0	0	0.395234	0.419499	0.546439	NA	0.504009	0.497477	0.755192
hsa-miR-937-5p	0.755149	0.825208	0.801225	0.20966	0	0.408017	0.687272	0.206318	0.404517	0.200788	0.724042	0.896572
hsa-miR-939-3p	1.62701	3.17576	2.49189	0.48644	1.34823	0.816033	1.29273	0.0198617	0.0816321	0.824752	0.160832	0.389023
hsa-miR-939-5p	4.42737	6.63002	20.7497	1.83655	1.83908	1.92126	-0.244077	0.609515	0.765702	0.129256	0.798592	0.931672

## Sheet: C) CRC Grade
ID	Average			Median			Deseq2 Results: CRC (G1-G2) vs healthy controls			Deseq2 Results: CRC (G3) vs healthy controls
	Healthy controls	CRC (G1-G2)	CRC (G3)	Healthy controls	CRC (G1-G2)	CRC (G3)	log2FoldChange	P-value	Adjusted p-value (FDR)	log2FoldChange	P-value	Adjusted p-value (FDR)
hsa-miR-10400-3p	4.57077	3.51026	1.87883	0.612182	1.00754	0.910349	0.391177	0.550963	0.700562	-0.209647	0.732587	0.844517
hsa-miR-10400-5p	61.9964	273.51	932.427	40.0445	141.321	254.116	2.20935	1.37247e-06	2.54428e-05	2.94459	3.90641e-12	4.09548e-10
hsa-miR-1204	16.2843	2.21595	4.12844	1.54017	0.783493	1.06555	-2.47492	0.000339642	0.00288911	-2.68794	2.97882e-05	0.000329237
hsa-miR-1205	0.299541	1.15464	1.84027	0	0.769366	0.223692	2.30294	0.000353122	0.00299429	2.10468	0.000422017	0.00333164
hsa-miR-1206	0.0600002	0.102703	0.0983162	0	0	0	-0.0297191	0.992859	NA	0.087858	0.977248	NA
hsa-miR-1207-3p	0.1166	0.110827	0.142233	0	0	0	0.403711	0.793674	NA	0.405415	0.776546	NA
hsa-miR-1207-5p	3.59898	5.5657	10.3013	1.97875	1.62062	1.9648	0.192705	0.673497	0.794018	0.129045	0.761001	0.860908
hsa-miR-1208	2.18746	1.14756	1.79006	0.831846	0.335099	0.202369	-1.03565	0.0743033	0.187362	-0.526358	0.323608	0.511566
hsa-miR-1234-3p	0.269374	0.252902	0.166511	0	0	0	-0.0875558	0.953315	NA	-0.300439	0.82852	NA
hsa-miR-1302	75.1338	45.6466	38.073	62.4026	33.9666	21.0947	-0.330797	0.273166	0.449645	-0.741179	0.00781517	0.0353165
hsa-miR-151a-3p	96.3391	283.026	244.763	77.069	112.376	115.531	1.76134	2.68115e-06	4.52191e-05	1.31818	0.000151831	0.00138177
hsa-miR-151a-5p	0.362034	2.23788	5.10027	0	0.982985	0.361021	4.15264	1.68438e-06	3.0592e-05	3.90208	1.34259e-06	2.27027e-05
hsa-miR-30b-3p	1.4532	3.12643	2.47598	0.753185	1.68438	1.25563	1.30874	0.00538524	0.02841	0.689471	0.11893	0.266197
hsa-miR-30b-5p	3.66045	12.3172	19.9385	0.358652	4.70381	3.82347	2.65562	7.15465e-05	0.000808054	2.96968	1.65574e-06	2.71231e-05
hsa-miR-30d-3p	0.653262	0.834567	2.05375	0	0.0718155	0.223692	1.55531	0.0430743	0.128648	2.26056	0.00122186	0.0081566
hsa-miR-30d-5p	29.9943	375.88	241.837	3.29755	33.2205	45.8497	4.70836	2.24443e-15	8.61862e-13	4.03914	2.35125e-13	3.08132e-11
hsa-miR-3610	2.91116	1.75633	1.02935	0.954296	1.18357	0.390643	0.798911	0.120717	0.25701	-0.275387	0.581288	0.73389
hsa-miR-3686	1.07885	1.05717	1.11334	0.536075	0.491493	0.500961	0.0664141	0.901371	0.942757	0.239161	0.622403	0.767318
hsa-miR-4472	14.1613	13.9876	19.7759	8.84663	10.014	11.1434	0.380555	0.306129	0.481495	0.374778	0.270879	0.45953
hsa-miR-4662a-3p	0.194523	0.391618	0.328503	0	0	0	0.890376	0.420197	NA	0.617171	0.546103	NA
hsa-miR-4662a-5p	0.120392	0.150934	0.0477705	0	0	0	0.0696502	0.976368	NA	0.177852	0.934965	NA
hsa-miR-4662b	0.218228	0.419842	0.301704	0	0	0	0.9411	0.371755	NA	0.729985	0.454633	NA
hsa-miR-4663	1.21912	4.86282	3.37769	0.269526	0.625448	0.938857	-0.129565	0.806734	0.885102	-0.0455503	0.925352	0.959394
hsa-miR-4664-3p	11.7349	5.916	4.66721	4.33998	2.71627	2.04616	-0.207122	0.69959	0.814435	-1.02679	0.0397031	0.124377
hsa-miR-4664-5p	1.09928	1.27165	0.768856	0.375277	0	0	-0.243503	0.72323	0.832567	-0.192871	0.759875	0.86066
hsa-miR-5194	3.88644	4.16757	2.13283	3.53786	2.16794	1.59192	0.204269	0.567254	0.712181	-0.439717	0.19023	0.365805
hsa-miR-548az-3p	0.0184517	0.015819	0	0	0	0	-0.120625	0.979197	NA	-0.0984104	0.981709	NA
hsa-miR-548az-5p	0.595659	1.45648	0.896674	0	0.920231	0.388411	1.79686	0.00380682	0.021744	0.867649	0.140294	0.297982
hsa-miR-548d-3p	0.454746	0.641926	0.508382	0	0	0	0.788978	0.379904	0.557719	0.620681	0.454286	0.629658
hsa-miR-548d-5p	40.81	25.9064	22.5262	12.8558	7.63651	4.26532	-0.170593	0.758578	0.852449	0.11098	0.827842	0.904356
hsa-miR-661	6.67775	6.94936	5.0463	3.55439	4.55309	2.6172	0.610294	0.162676	0.316634	-0.28191	0.488456	0.656872
hsa-miR-6844	0.410509	1.56478	0.76492	0	0	0	0.884433	0.322708	0.501308	-0.14325	0.864752	0.928519
hsa-miR-6845-3p	0.632711	0.595459	0.437853	0	0	0	0.0986531	0.910079	0.947429	-0.48667	0.551385	NA
hsa-miR-6845-5p	0.440908	0.905888	0.374306	0	0	0	0.431714	0.577483	NA	-0.0552553	0.938962	NA
hsa-miR-6846-3p	3.33578	4.74642	2.20949	0.995739	1.18386	0.966475	0.516953	0.389643	0.56553	0.0390624	0.94424	0.96823
hsa-miR-6846-5p	33.1853	6.0001	13.0547	2.88258	2.32256	3.24919	-0.614283	0.326295	0.505231	0.0725126	0.897989	0.943657
hsa-miR-6847-3p	0.487013	2.53061	2.10969	0	0.375464	0.390643	1.20282	0.0998751	0.22848	1.0877	0.109498	0.251749
hsa-miR-6847-5p	3.70311	5.68703	4.69483	1.79326	2.09893	2.34714	0.768026	0.0875942	0.209478	0.203176	0.626933	0.771451
hsa-miR-6848-3p	0.09133	0.435188	0.115374	0	0	0	1.48157	0.208562	NA	0.546174	0.619217	NA
hsa-miR-6848-5p	2.32265	2.38605	3.00051	1.12583	0.839433	1.40829	0.592628	0.268717	0.443954	0.651289	0.186325	0.361123
hsa-miR-6849-3p	3.58447	1.72885	5.13705	0.402039	0.270363	1.59833	-0.68057	0.279185	0.454283	1.32649	0.0177574	0.0682211
hsa-miR-6849-5p	36.6641	20.1259	30.3899	27.5207	15.4266	10.5202	-0.84349	0.0207955	0.0756403	-1.04245	0.00192728	0.0116931
hsa-miR-6850-3p	1.16663	0.893241	0.740009	0.536075	0.188974	0.390643	0.265694	0.618126	0.753551	0.0652519	0.892107	0.941446
hsa-miR-6850-5p	2.39342	5.0202	4.03044	1.64878	1.33575	2.00385	0.535256	0.264312	0.439648	0.586182	0.182189	0.356267
hsa-miR-6893-3p	0.243874	0.211605	0.074292	0	0	0	0.367613	0.803641	NA	-0.0738787	0.957008	NA
hsa-miR-6893-5p	0.746164	1.08356	1.6003	0	0	0	-0.0944067	0.886908	0.93379	0.087519	0.885301	0.937369
hsa-miR-7112-3p	0.408491	1.02875	0.522628	0	0	0	0.689262	0.41681	0.592784	0.548835	0.487368	NA
hsa-miR-7112-5p	0.309134	0.773673	0.328249	0	0	0	0.190482	0.835156	NA	0.241249	0.773291	NA
hsa-miR-7848-3p	0.0563654	0.343643	0.20878	0	0	0	0.721328	0.693929	NA	0.0759431	0.964483	NA
hsa-miR-937-3p	0.278275	0.559672	0.900659	0	0.0730625	0	1.203	0.10432	0.233872	0.383313	0.582396	0.734469
hsa-miR-937-5p	0.755149	0.759799	0.795734	0.20966	0.188324	0.361021	0.965825	0.09415	0.220257	0.725539	0.174036	0.346091
hsa-miR-939-3p	1.62701	4.00633	1.45362	0.48644	0.920231	0.938857	1.95649	0.000894848	0.00662631	0.600858	0.280227	0.470515
hsa-miR-939-5p	4.42737	8.25024	15.8909	1.83655	1.80493	2.08425	0.22509	0.658288	0.789019	0.175465	0.708507	0.830871

## Sheet: D) CRC Localization
ID	Average			Median			Deseq2 Results: CRC (Colon-Sigma) vs healthy controls			Deseq2 Results: CRC (Rectum) vs healthy controls
	Healthy controls	CRC (Colon-Sigma)	CRC (Rectum)	Healthy controls	CRC (Colon-Sigma)	CRC (Rectum)	log2FoldChange	P-value	Adjusted p-value (FDR)	log2FoldChange	P-value	Adjusted p-value (FDR)
hsa-miR-10400-3p	4.57077	1.79069	4.38459	0.612182	0.86647	1.18139	-0.142864	0.804536	0.888355	0.636912	0.332096	0.488738
hsa-miR-10400-5p	61.9964	386.543	1040.45	40.0445	204.15	140.846	2.2123	NA	NA	3.04044	NA	NA
hsa-miR-1204	16.2843	3.61199	2.47408	1.54017	0.810283	1.13155	-2.53029	2.85083e-05	0.000370745	-2.0257	0.00448503	0.0212409
hsa-miR-1205	0.299541	0.832656	2.73931	0	0.336391	0.799266	1.87535	0.00131797	0.00958912	2.47284	0.000154644	0.00135714
hsa-miR-1206	0.0600002	0.0940215	0.0978614	0	0	0	-0.0993942	0.97344	NA	0.043488	0.990057	NA
hsa-miR-1207-3p	0.1166	0.180847	0.02456	0	0	0	0.52545	0.692507	NA	0.086873	0.955718	NA
hsa-miR-1207-5p	3.59898	8.75486	6.06266	1.97875	1.19147	3.08662	-0.0316646	0.937967	0.965217	0.407647	0.386073	0.543183
hsa-miR-1208	2.18746	1.27524	1.94365	0.831846	0.326636	0.482928	-0.73589	0.146766	0.335109	-0.475463	0.428029	0.578093
hsa-miR-1234-3p	0.269374	0.223022	0.162538	0	0	0	-0.105326	0.935111	NA	-0.483782	0.750631	NA
hsa-miR-1302	75.1338	47.557	38.6494	62.4026	26.3807	33.3174	-0.412179	0.129206	0.310868	-0.438282	0.163811	0.30442
hsa-miR-151a-3p	96.3391	204.155	355.856	77.069	101.185	117.826	1.2083	NA	NA	1.99762	NA	NA
hsa-miR-151a-5p	0.362034	3.99534	2.824	0	0.655207	0	3.8584	1.1177e-06	2.36138e-05	3.79695	3.23707e-05	0.000343889
hsa-miR-30b-3p	1.4532	2.40351	3.25765	0.753185	1.27932	1.74559	0.641146	0.131761	0.313894	1.41895	0.0027572	0.0143116
hsa-miR-30b-5p	3.66045	17.3921	12.3382	0.358652	4.74062	1.33165	2.81752	3.28081e-06	5.81049e-05	2.338	0.000694206	0.00480632
hsa-miR-30d-3p	0.653262	1.29866	1.69265	0	0.352351	0	1.88146	0.00603885	0.0334498	1.80856	0.0221714	0.0717695
hsa-miR-30d-5p	29.9943	221.616	423.788	3.29755	46.0235	33.5642	4.10941	2.39572e-14	1.28985e-11	4.72441	3.14293e-14	1.64941e-11
hsa-miR-3610	2.91116	1.42455	1.37222	0.954296	0.670198	0.798171	0.317982	0.494911	0.675951	0.298113	0.587468	0.71841
hsa-miR-3686	1.07885	1.05564	1.03214	0.536075	0.520844	0	0.103252	0.827683	0.900252	-0.0251818	0.964055	0.977843
hsa-miR-4472	14.1613	12.3143	25.9181	8.84663	8.81071	12.8067	0.118043	0.717981	0.834904	0.707138	0.0563231	0.143209
hsa-miR-4662a-3p	0.194523	0.456043	0.225314	0	0	0	1.07807	0.238616	NA	0.337321	0.756722	NA
hsa-miR-4662a-5p	0.120392	0.0370221	0.270494	0	0	0	-0.0471864	0.980016	NA	0.626388	0.775945	NA
hsa-miR-4662b	0.218228	0.428092	0.253248	0	0	0	1.0946	0.213005	NA	0.428377	0.682677	NA
hsa-miR-4663	1.21912	4.02128	3.57968	0.269526	0.764529	0.779922	-0.120589	0.798088	0.884136	-0.140846	0.799363	0.868182
hsa-miR-4664-3p	11.7349	6.57342	3.59221	4.33998	2.2779	2.32526	-0.385273	0.419225	0.614346	-0.981021	0.0801141	0.182508
hsa-miR-4664-5p	1.09928	0.647933	1.7424	0.375277	0	0	-0.484972	0.41279	0.608893	0.472505	0.490036	0.631683
hsa-miR-5194	3.88644	2.79685	4.2336	3.53786	1.73255	2.01109	-0.143211	0.659921	0.79896	0.408571	0.267993	0.418211
hsa-miR-548az-3p	0.0184517	0.0102824	0	0	0	0	-0.25398	0.95135	NA	-0.116907	0.980823	NA
hsa-miR-548az-5p	0.595659	0.954717	1.58474	0	0.513598	0.762486	1.09978	0.0512601	0.160732	1.5981	0.0129543	0.0484909
hsa-miR-548d-3p	0.454746	0.582909	0.456679	0	0	0	0.577971	0.470478	0.658309	0.555011	0.559656	0.694672
hsa-miR-548d-5p	40.81	26.8527	27.1006	12.8558	6.08783	14.097	0.194836	0.689617	0.813695	-0.146413	0.796588	0.866201
hsa-miR-661	6.67775	4.82054	9.82384	3.55439	3.08145	5.21338	-0.149132	0.701985	0.82127	0.963237	0.0287016	0.0876751
hsa-miR-6844	0.410509	1.39778	0.583317	0	0	0	0.568714	0.475163	0.661327	0.603541	0.516737	0.655033
hsa-miR-6845-3p	0.632711	0.525591	0.620217	0	0	0	-0.165918	0.831214	0.902703	0.215004	0.812009	NA
hsa-miR-6845-5p	0.440908	0.258169	1.28633	0	0	0	-0.453692	0.491526	NA	1.07952	0.146998	NA
hsa-miR-6846-3p	3.33578	5.7501	3.30712	0.995739	1.00964	1.64504	0.848808	0.13131	0.313374	0.295563	0.652517	0.767461
hsa-miR-6846-5p	33.1853	11.057	6.28325	2.88258	2.60064	2.53061	-0.390342	0.475135	0.661327	-0.364174	0.56778	0.70243
hsa-miR-6847-3p	0.487013	2.08393	2.43821	0	0.124629	0.75113	0.579009	0.372314	0.576348	1.72981	0.0176251	0.0605345
hsa-miR-6847-5p	3.70311	4.3958	7.34483	1.79326	1.8888	3.22752	0.343186	0.391269	0.591075	0.887813	0.0503288	0.132327
hsa-miR-6848-3p	0.09133	0.174425	0.441965	0	0	0	0.686392	0.504255	NA	1.48599	0.212589	NA
hsa-miR-6848-5p	2.32265	3.046	2.12097	1.12583	1.37826	0.953606	0.785675	0.0939721	0.247527	0.383622	0.487004	0.631002
hsa-miR-6849-3p	3.58447	3.69814	2.83677	0.402039	0.91325	1.59512	0.647279	0.256132	0.470975	0.0156814	0.981477	0.987498
hsa-miR-6849-5p	36.6641	28.1828	21.8017	27.5207	12.4401	16.7275	-1.00453	0.00183681	0.0125182	-0.619563	0.0935827	0.206008
hsa-miR-6850-3p	1.16663	0.525943	1.63618	0.536075	0.188974	0.677133	-0.275768	0.550819	0.718143	0.903886	0.0811818	0.184115
hsa-miR-6850-5p	2.39342	3.56644	7.50008	1.64878	1.71005	2.94434	0.436208	0.315797	0.524768	1.70029	0.000464306	0.00343194
hsa-miR-6893-3p	0.243874	0.162993	0.0859708	0	0	0	0.174534	0.891324	NA	-0.111399	0.941014	NA
hsa-miR-6893-5p	0.746164	1.4999	1.00068	0	0.115262	0	-0.0176844	0.975669	0.987407	0.274867	0.683983	0.791651
hsa-miR-7112-3p	0.408491	0.884275	0.400611	0	0	0	0.782484	0.296749	0.506972	0.145623	0.870394	NA
hsa-miR-7112-5p	0.309134	0.507676	0.52233	0	0	0	-0.115897	0.884537	NA	0.62661	0.502728	NA
hsa-miR-7848-3p	0.0563654	0.0702857	0.652894	0	0	0	-0.313993	0.842294	NA	1.45618	0.425974	NA
hsa-miR-937-3p	0.278275	0.516716	1.16304	0	0.174247	0	0.623008	0.344069	0.55702	0.91574	0.233046	0.381622
hsa-miR-937-5p	0.755149	0.717787	0.926387	0.20966	0.369485	0.169816	0.710606	0.156223	0.34783	0.953614	0.107514	0.226419
hsa-miR-939-3p	1.62701	2.19849	3.87362	0.48644	0.816033	1.18139	1.03459	0.0530696	0.165351	1.71526	0.00498128	0.0229657
hsa-miR-939-5p	4.42737	13.3345	9.30385	1.83655	1.8129	2.2631	-0.105046	0.815341	0.892598	0.748155	0.138254	0.272972
