# Supplementary material for: The 8q24 region hosts miRNAs altered in biospecimens of colorectal and bladder cancer patients
Source: Cancer Med. 2022 Nov 10;12(5):5859–73. doi: 10.1002/cam4.5375 (PMC10028171; doi:10.1002/cam4.5375)
Supplement: Supplementary file 11 — Table S8 [file CAM4-12-5859-s003.xlsx]

## Sheet: A) Case-Control
Supplementary table 8. miRNAs in the 8q24 region detected in the plasma of colorectal cancer patients and controls: A) Case vs control comparison; B) Stage vs controls comparison; C) Grade vs controls comparison; D) Localization (colon or rectum) vs controls
ID	Average		Median		Deseq2 Results: CRC vs healthy controls
	Healthy controls	CRC	Healthy controls	CRC	log2FoldChange	P-value	Adjusted p-value (FDR)
hsa-miR-10400-3p	0.100801	0.0870108	0	0	0.613411	0.766534	NA
hsa-miR-10400-5p	2.03343	21.1932	1.09286	1.08793	0.692339	0.0841135	0.372855
hsa-miR-1204	0.178794	0.380585	0	0	0.544422	0.632679	NA
hsa-miR-1205	0.89532	1.48126	0	0	0.780428	0.079893	NA
hsa-miR-1206	0.0318188	0.00957097	0	0	0.328058	0.928317	NA
hsa-miR-1207-3p	0.077543	0.0342583	0	0	0.30914	0.883364	NA
hsa-miR-1207-5p	0.277908	0.757301	0	0	0.302909	0.536174	NA
hsa-miR-1208	0.159853	0.234015	0	0	0.0980952	0.936382	NA
hsa-miR-1234-3p	0.51758	0.3481	0	0	0.300542	0.575203	NA
hsa-miR-1302	2.99023	5.60818	1.45739	0.836261	0.105438	0.723371	0.867805
hsa-miR-151a-3p	39734.6	40258.5	36447.2	39965.7	-0.213752	0.0237207	0.250679
hsa-miR-151a-5p	155.116	117.146	109.136	112.296	0.162039	0.32122	0.638007
hsa-miR-30b-3p	14.5177	18.8123	13.7811	18.2127	0.184839	0.126832	0.429322
hsa-miR-30b-5p	66.6762	61.3462	49.2171	48.5471	-0.0757768	0.7012	0.852555
hsa-miR-30d-3p	14.4614	10.9695	13.5462	11.1116	-0.249726	0.0699309	0.365283
hsa-miR-30d-5p	41106.6	36297.7	39996.6	37722.6	-0.172811	0.00730981	0.192694
hsa-miR-3610	0.345813	1.205	0	0	1.3614	0.122789	NA
hsa-miR-3686	0.234898	0.27832	0	0	-0.273359	0.832625	NA
hsa-miR-4472	3.78269	6.63068	2.44949	1.85846	-0.390639	0.175725	0.504773
hsa-miR-4662a-3p	0.057489	0.0727808	0	0	0.643415	0.80396	NA
hsa-miR-4662a-5p	4.91018	3.09805	4.06774	3.19003	-0.52844	0.0100875	0.192694
hsa-miR-4662b	0.0619631	0.140502	0	0	0.581307	0.720116	NA
hsa-miR-4663	0.307298	0.0892412	0	0	-0.439653	0.627816	NA
hsa-miR-4664-3p	8.45295	8.18314	6.65281	7.36215	-0.163042	0.373835	0.662736
hsa-miR-4664-5p	0.0536045	0.0815057	0	0	0.800957	0.826113	NA
hsa-miR-5194	0.624491	0.510981	0	0	0.0729529	0.926047	NA
hsa-miR-548az-3p	0.0466809	0.00436453	0	0	0.330946	0.927685	NA
hsa-miR-548az-5p	1.84362	2.77281	1.555	1.82412	0.383727	0.110963	NA
hsa-miR-548d-3p	6.00894	5.82644	6.02465	5.67641	0.0187913	0.89566	0.948894
hsa-miR-548d-5p	0.278797	2.80847	0	0	0.968001	0.0931201	NA
hsa-miR-661	0.412624	0.799265	0	0	0.31426	0.588108	NA
hsa-miR-6844	0.157411	0.0336014	0	0	0.0696447	0.96815	NA
hsa-miR-6845-3p	0.0360623	0.00620593	0	0	0.315137	0.931135	NA
hsa-miR-6845-5p	0.177311	0.0673853	0	0	0.59573	0.651735	NA
hsa-miR-6846-3p	0.0362275	0.198018	0	0	0.546809	0.862145	NA
hsa-miR-6846-5p	0.34702	1.75585	0	0	0.596587	0.433392	NA
hsa-miR-6847-3p	0.389163	0.495314	0	0	0.328378	0.605206	NA
hsa-miR-6847-5p	3.26572	4.09973	2.89403	3.26545	0.340878	0.0769215	0.365283
hsa-miR-6848-3p	0.299391	0.0314381	0	0	-0.0139468	0.99214	NA
hsa-miR-6848-5p	0.384878	2.38849	0	0	-0.00393379	0.995997	NA
hsa-miR-6849-3p	0.212402	0.178511	0	0	-0.0763385	0.961099	NA
hsa-miR-6849-5p	0.188892	0.155849	0	0	0.769026	0.359142	NA
hsa-miR-6850-3p	0.0846651	0.0250431	0	0	0.2745	0.93999	NA
hsa-miR-6850-5p	1.34212	4.9673	1.16271	1.0094	0.267105	0.41346	NA
hsa-miR-6893-3p	0.0931493	0	0	0	0.0970766	0.978756	NA
hsa-miR-6893-5p	0.203267	0.356243	0	0	0.359527	0.759202	NA
hsa-miR-7112-3p	0.0199893	0	0	0	0.193	0.95779	NA
hsa-miR-7112-5p	0.0790929	0.0242922	0	0	0.200535	0.956133	NA
hsa-miR-7848-3p	6.15991	9.73037	4.25296	7.1986	0.243429	0.274741	0.602093
hsa-miR-937-3p	2.97251	5.27872	2.06467	3.00651	0.504686	0.0393102	0.294812
hsa-miR-937-5p	0.0533717	0.0655246	0	0	0.412984	0.909819	NA
hsa-miR-939-3p	0.164316	0.00628266	0	0	-0.26508	0.914503	NA
hsa-miR-939-5p	6.92239	9.68139	5.46431	7.99262	0.116707	0.455628	0.725183

## Sheet: B) CRC Stage
ID	Average			Median			Deseq2 Results: CRC (Stage I-II) vs healthy controls			Deseq2 Results: CRC (Stage III-IV) vs healthy controls
	Healthy controls	CRC (Stage I-II)	CRC (Stage III-IV)	Healthy controls	CRC (Stage I-II)	CRC (Stage III-IV)	log2FoldChange	P-value	Adjusted p-value (FDR)	log2FoldChange	P-value	Adjusted p-value (FDR)
hsa-miR-10400-3p	0.100801	0.107302	0.0856529	0	0	0	0.848664	0.735963	NA	0.707094	0.79974	1
hsa-miR-10400-5p	2.03343	38.7403	2.10463	1.09286	1.19393	0.716305	1.10783	0.017771	0.206523	0.465585	0.384357	1
hsa-miR-1204	0.178794	0.705021	0.0277831	0	0	0	0.796481	0.577966	NA	0.489049	0.757802	1
hsa-miR-1205	0.89532	1.02488	2.07172	0	0	0	0.902286	0.105513	NA	0.565976	0.35891	1
hsa-miR-1206	0.0318188	0.018433	0	0	0	0	0.481831	0.909725	NA	0.35272	0.940312	1
hsa-miR-1207-3p	0.077543	0.0305329	0.0503707	0	0	0	0.398428	0.876406	NA	0.609235	0.829911	1
hsa-miR-1207-5p	0.277908	0.522337	1.25656	0	0	0	0.202703	0.743408	NA	0.474296	0.478044	1
hsa-miR-1208	0.159853	0.352851	0.0883557	0	0	0	0.330444	0.831132	NA	0.0737839	0.965734	1
hsa-miR-1234-3p	0.51758	0.514355	0.17187	0	0	0	0.655495	0.303035	NA	0.0978254	0.889029	1
hsa-miR-1302	2.99023	7.85475	3.54834	1.45739	0.589719	0	0.338513	0.350882	0.697012	-0.142256	0.72164	1
hsa-miR-151a-3p	39734.6	39478.6	41804.3	36447.2	35672.9	46067.4	-0.313572	0.00548613	0.126286	-0.0447031	0.721035	1
hsa-miR-151a-5p	155.116	110.369	128.768	109.136	111.644	114.748	0.172896	0.386734	0.715157	0.290902	0.187842	1
hsa-miR-30b-3p	14.5177	20.8621	17.1292	13.7811	17.1036	18.4758	0.258509	0.0760069	0.423997	0.200171	0.210441	1
hsa-miR-30b-5p	66.6762	59.3833	65.2054	49.2171	48.0014	52.3475	-0.0856979	0.721777	0.875428	-0.00790288	0.976277	1
hsa-miR-30d-3p	14.4614	10.7953	11.6597	13.5462	10.7453	13.7333	-0.210975	0.216287	0.592238	-0.118901	0.518274	1
hsa-miR-30d-5p	41106.6	35202.4	37446	39996.6	35539.3	38534	-0.193145	0.0115483	0.164563	-0.0994327	0.240868	1
hsa-miR-3610	0.345813	0.897378	2.02267	0	0	0	1.66979	0.105666	NA	1.43226	0.207384	1
hsa-miR-3686	0.234898	0.448181	0.12483	0	0	0	-0.0122047	0.993687	NA	-0.198031	0.907869	1
hsa-miR-4472	3.78269	10.3811	2.26478	2.44949	1.82222	1.23012	-0.353455	0.330613	0.692164	-0.48481	0.228629	1
hsa-miR-4662a-3p	0.057489	0.0802758	0.0731684	0	0	0	0.690088	0.849903	NA	0.74176	0.854342	1
hsa-miR-4662a-5p	4.91018	2.58493	3.11768	4.06774	3.21279	2.88311	-0.772472	0.00411844	0.123244	-0.330219	0.239765	1
hsa-miR-4662b	0.0619631	0.110809	0.0731684	0	0	0	0.622717	0.788994	NA	0.568767	0.825322	1
hsa-miR-4663	0.307298	0.122497	0.0701649	0	0	0	-0.300657	0.779328	NA	-0.199309	0.867169	1
hsa-miR-4664-3p	8.45295	7.49258	8.63095	6.65281	7.57917	6.54344	-0.178142	0.438843	0.737094	-0.197657	0.436317	1
hsa-miR-4664-5p	0.0536045	0.0801931	0.0225876	0	0	0	0.772144	0.855791	NA	0.473592	0.919924	1
hsa-miR-5194	0.624491	0.384939	0.83951	0	0	0	0.291486	0.762113	NA	0.125719	0.906194	1
hsa-miR-548az-3p	0.0466809	0	0	0	0	0	0.347705	0.934789	NA	0.271854	0.953978	1
hsa-miR-548az-5p	1.84362	3.34347	2.43134	1.555	1.93625	2.11152	0.489542	0.110053	0.477698	0.50396	0.116487	1
hsa-miR-548d-3p	6.00894	5.40837	6.61676	6.02465	5.62238	5.73044	-0.185796	0.301167	0.662221	0.172289	0.356764	1
hsa-miR-548d-5p	0.278797	4.04003	1.94525	0	0	0	1.28614	0.060209	NA	1.03808	0.163984	1
hsa-miR-661	0.412624	0.64799	1.10193	0	0	0	0.631938	0.365867	NA	0.198834	0.798381	1
hsa-miR-6844	0.157411	0.0112483	0.0252904	0	0	0	0.184908	0.935607	NA	0.190905	0.940044	1
hsa-miR-6845-3p	0.0360623	0.0119522	0	0	0	0	0.518249	0.902933	NA	0.315761	0.946561	1
hsa-miR-6845-5p	0.177311	0.0422806	0.112395	0	0	0	0.579613	0.729826	NA	0.789212	0.669954	1
hsa-miR-6846-3p	0.0362275	0.0758779	0.434118	0	0	0	0.766429	0.846808	NA	0.577072	0.895587	1
hsa-miR-6846-5p	0.34702	0.210496	4.40579	0	0	0	0.361632	0.70254	NA	1.30019	0.204691	1
hsa-miR-6847-3p	0.389163	0.874588	0.100817	0	0	0	0.850065	0.264409	NA	-0.0959927	0.910691	1
hsa-miR-6847-5p	3.26572	4.56176	2.53551	2.89403	3.98152	1.84389	0.385481	0.0862782	0.436203	-0.202864	0.43044	1
hsa-miR-6848-3p	0.299391	0.0409963	0.0277831	0	0	0	0.147077	0.930168	NA	0.0586618	0.974824	1
hsa-miR-6848-5p	0.384878	4.53051	0.0225876	0	0	0	0.41646	0.654009	NA	-0.281997	0.78631	1
hsa-miR-6849-3p	0.212402	0.310107	0.047878	0	0	0	0.17406	0.92613	NA	-0.0851904	0.967345	1
hsa-miR-6849-5p	0.188892	0.173394	0.168187	0	0	0	0.911279	0.377799	NA	0.833433	0.462192	1
hsa-miR-6850-3p	0.0846651	0.0401379	0.0115011	0	0	0	0.452769	0.915143	NA	0.370274	0.937345	1
hsa-miR-6850-5p	1.34212	8.49215	0.81682	1.16271	1.19393	0	0.302206	0.463317	0.745286	-0.094802	0.836524	1
hsa-miR-6893-3p	0.0931493	0	0	0	0	0	0.250143	0.953054	NA	0.180088	0.969502	1
hsa-miR-6893-5p	0.203267	0.615246	0.100684	0	0	0	0.589291	0.672088	NA	0.391455	0.799229	1
hsa-miR-7112-3p	0.0199893	0	0	0	0	0	0.326684	0.938722	NA	0.242088	0.959014	1
hsa-miR-7112-5p	0.0790929	0.046785	0	0	0	0	0.337278	0.936732	NA	0.300952	0.94905	1
hsa-miR-7848-3p	6.15991	10.3826	9.37686	4.25296	7.54085	7.20777	0.331027	0.226664	0.592386	0.403632	0.180902	1
hsa-miR-937-3p	2.97251	6.31758	4.46394	2.06467	3.95452	2.63939	0.702385	0.0170951	0.203437	0.33931	0.300086	1
hsa-miR-937-5p	0.0533717	0.106644	0.0277831	0	0	0	0.584695	0.89055	NA	0.418736	0.929161	1
hsa-miR-939-3p	0.164316	0.0120999	0	0	0	0	-0.0857128	0.97753	NA	-0.181851	0.957019	1
hsa-miR-939-5p	6.92239	10.0926	9.26563	5.46431	7.90904	5.80667	0.231817	0.224805	0.592386	-0.051459	0.804388	1

## Sheet: C) CRC Grade
ID	Average			Median			Deseq2 Results: CRC (G1-G2) vs healthy controls			Deseq2 Results: CRC (G3) vs healthy controls
	Healthy controls	CRC (G1-G2)	CRC (G3)	Healthy controls	CRC (G1-G2)	CRC (G3)	log2FoldChange	P-value	Adjusted p-value (FDR)	log2FoldChange	P-value	Adjusted p-value (FDR)
hsa-miR-10400-3p	0.100801	0.0603145	0.125493	0	0	0	0.882636	0.749813	NA	0.648114	0.798199	NA
hsa-miR-10400-5p	2.03343	45.736	1.8585	1.09286	0.980095	1.19393	1.33718	0.00745313	0.177426	0.390357	0.406882	0.827693
hsa-miR-1204	0.178794	0.252243	0.550474	0	0	0	0.649458	0.680077	NA	0.641592	0.656369	NA
hsa-miR-1205	0.89532	1.41197	1.61417	0	0	0	0.846586	0.157222	NA	0.816357	0.135558	NA
hsa-miR-1206	0.0318188	0	0.0199076	0	0	0	0.470023	0.919762	NA	0.328164	0.938759	NA
hsa-miR-1207-3p	0.077543	0.0142043	0.0581894	0	0	0	0.383569	0.891708	NA	0.458694	0.858826	NA
hsa-miR-1207-5p	0.277908	0.277361	1.30186	0	0	0	0.28843	0.659378	NA	0.378423	0.524806	NA
hsa-miR-1208	0.159853	0.0414396	0.390885	0	0	0	0.230013	0.899225	NA	0.0601776	0.971174	NA
hsa-miR-1234-3p	0.51758	0.196376	0.485719	0	0	0	0.0137468	0.984412	NA	0.577261	0.365903	NA
hsa-miR-1302	2.99023	6.73939	4.20427	1.45739	1.6806	0	0.429988	0.250936	0.680545	-0.274845	0.459312	0.85308
hsa-miR-151a-3p	39734.6	37736.5	42972.3	36447.2	35672.9	46240.3	-0.267279	0.0299683	0.321035	-0.20387	0.070442	0.527462
hsa-miR-151a-5p	155.116	114.13	115.392	109.136	111.644	112.966	0.197641	0.360693	0.748459	0.165003	0.403448	0.823677
hsa-miR-30b-3p	14.5177	20.3826	17.9936	13.7811	18.8132	17.9736	0.155084	0.319001	0.73451	0.181149	0.203915	0.685474
hsa-miR-30b-5p	66.6762	59.9344	56.6953	49.2171	37.4347	48.0014	-0.124715	0.636	0.884825	-0.140778	0.559226	0.891681
hsa-miR-30d-3p	14.4614	10.9219	10.7982	13.5462	10.7884	11.2047	-0.270055	0.147471	0.599932	-0.22066	0.198789	0.685474
hsa-miR-30d-5p	41106.6	33287.6	39431.9	39996.6	35287	40820.8	-0.312428	9.5134e-05	0.0203825	-0.0494613	0.499403	0.860633
hsa-miR-3610	0.345813	1.92815	0.578732	0	0	0	1.86382	0.104307	NA	0.888424	0.404648	NA
hsa-miR-3686	0.234898	0.504487	0.114778	0	0	0	-0.216007	0.898721	NA	-0.0977706	0.949923	NA
hsa-miR-4472	3.78269	10.8992	3.14661	2.44949	1.82222	1.76916	-0.145421	0.707218	0.910039	-0.542316	0.141727	0.651259
hsa-miR-4662a-3p	0.057489	0.0942368	0.0171666	0	0	0	0.771066	0.868705	NA	0.340646	0.936416	NA
hsa-miR-4662a-5p	4.91018	3.19391	3.07272	4.06774	3.21279	3.16727	-0.581109	0.0400049	0.385866	-0.466087	0.0768494	0.5286
hsa-miR-4662b	0.0619631	0.225706	0.0370742	0	0	0	0.863033	0.733263	NA	0.237324	0.9185	NA
hsa-miR-4663	0.307298	0.0787338	0.0939658	0	0	0	-0.27628	0.8217	NA	-0.603962	0.591063	NA
hsa-miR-4664-3p	8.45295	6.4746	8.90289	6.65281	5.46666	9.55142	-0.24927	0.311641	0.728274	-0.112402	0.610082	0.916714
hsa-miR-4664-5p	0.0536045	0.0508624	0.0569818	0	0	0	0.618595	0.894523	NA	0.596401	0.888946	NA
hsa-miR-5194	0.624491	0.775595	0.340214	0	0	0	0.49777	0.635329	NA	-0.0506797	0.958244	NA
hsa-miR-548az-3p	0.0466809	0	0	0	0	0	0.432672	0.926118	NA	0.190665	0.964395	NA
hsa-miR-548az-5p	1.84362	2.13536	3.19205	1.555	1.23012	2.38786	0.343219	0.29874	NA	0.369665	0.218103	0.701981
hsa-miR-548d-3p	6.00894	5.48	6.19776	6.02465	5.62238	5.73044	-0.0322696	0.866884	0.970058	-0.0497374	0.78176	0.945262
hsa-miR-548d-5p	0.278797	5.18677	1.06979	0	0	0	1.38724	0.0638985	NA	1.00201	0.142881	NA
hsa-miR-661	0.412624	1.26193	0.501498	0	0	0	0.441965	0.547291	NA	0.55952	0.405334	NA
hsa-miR-6844	0.157411	0.0132045	0	0	0	0	0.132268	0.961753	NA	-0.11312	0.964279	NA
hsa-miR-6845-3p	0.0360623	0.0140308	0	0	0	0	0.606013	0.896657	NA	0.235008	0.956124	NA
hsa-miR-6845-5p	0.177311	0.0316154	0.101997	0	0	0	0.582397	0.752509	NA	0.657741	0.696769	NA
hsa-miR-6846-3p	0.0362275	0.0272353	0.0568916	0	0	0	0.770706	0.868772	NA	0.430727	0.919678	NA
hsa-miR-6846-5p	0.34702	3.25186	0.272796	0	0	0	0.793447	0.453902	NA	0.446899	0.647349	NA
hsa-miR-6847-3p	0.389163	0.445736	0.591878	0	0	0	0.201968	0.816661	NA	0.471026	0.551337	NA
hsa-miR-6847-5p	3.26572	4.87096	3.70969	2.89403	4.4627	3.00179	0.614645	0.0107045	0.184935	-0.0198192	0.932539	0.976657
hsa-miR-6848-3p	0.299391	0.0481261	0.0211152	0	0	0	0.270382	0.883505	NA	-0.0184091	0.991327	NA
hsa-miR-6848-5p	0.384878	4.32019	0.993487	0	0	0	0.411053	0.685261	NA	-0.0380609	0.967689	NA
hsa-miR-6849-3p	0.212402	0.364039	0.0171666	0	0	0	0.463138	0.83534	NA	-0.209213	0.918535	NA
hsa-miR-6849-5p	0.188892	0.140207	0.166877	0	0	0	1.00714	0.3966	NA	0.699234	0.521186	NA
hsa-miR-6850-3p	0.0846651	0.0471184	0.00874084	0	0	0	0.590067	0.899348	NA	0.259209	0.951611	NA
hsa-miR-6850-5p	1.34212	9.27023	1.61052	1.16271	1.30679	0.437774	0.414044	0.334333	0.743187	0.109775	0.788242	0.945262
hsa-miR-6893-3p	0.0931493	0	0	0	0	0	0.267347	0.954302	NA	0.13818	0.974191	NA
hsa-miR-6893-5p	0.203267	0.0272353	0.715929	0	0	0	0.322635	0.83278	NA	0.651814	0.640276	NA
hsa-miR-7112-3p	0.0199893	0	0	0	0	0	0.384061	0.934398	NA	0.181352	0.966135	NA
hsa-miR-7112-5p	0.0790929	0	0.0505278	0	0	0	0.423739	0.927631	NA	0.209501	0.960876	NA
hsa-miR-7848-3p	6.15991	8.16824	11.8024	4.25296	6.39241	7.54085	0.0648317	0.82695	0.951297	0.410646	0.125211	0.627123
hsa-miR-937-3p	2.97251	4.77336	6.27672	2.06467	2.46023	3.95452	0.48165	0.141754	0.599932	0.628661	0.0320908	0.414135
hsa-miR-937-5p	0.0533717	0.103553	0.0410228	0	0	0	0.659683	0.88756	NA	0.382991	0.928544	NA
hsa-miR-939-3p	0.164316	0.0142043	0	0	0	0	-0.0268301	0.993607	NA	-0.326062	0.915302	NA
hsa-miR-939-5p	6.92239	8.90202	10.7944	5.46431	8.32672	6.86663	0.19532	0.334884	0.743187	0.0930005	0.622945	0.926082

## Sheet: CRC) Localization
ID	Average			Median			Deseq2 Results: CRC (Colon-Sigma) vs healthy controls			Deseq2 Results: CRC (Rectum) vs healthy controls
	Healthy controls	CRC (Colon-Sigma)	CRC (Rectum)	Healthy controls	CRC (Colon-Sigma)	CRC (Rectum)	log2FoldChange	P-value	Adjusted p-value (FDR)	log2FoldChange	P-value	Adjusted p-value (FDR)
hsa-miR-10400-3p	0.100801	0.106325	0.0501999	0	0	0	0.731154	0.76243	0.99981	0.63296	0.835176	NA
hsa-miR-10400-5p	2.03343	2.37921	63.4749	1.09286	1.09305	1.01508	0.444834	0.327756	0.99981	1.28891	0.0185404	0.316911
hsa-miR-1204	0.178794	0.544736	0.0311056	0	0	0	0.710418	0.607384	0.99981	0.317997	0.854951	NA
hsa-miR-1205	0.89532	1.71164	0.928018	0	0	0	0.572552	0.261061	0.99981	1.36406	0.0315675	0.364435
hsa-miR-1206	0.0318188	0	0.0311056	0	0	0	0.361243	0.929172	0.99981	0.394547	0.938447	NA
hsa-miR-1207-3p	0.077543	0.0366783	0.0311056	0	0	0	0.428836	0.861975	0.99981	0.336364	0.913627	NA
hsa-miR-1207-5p	0.277908	1.00633	0.231521	0	0	0	0.296999	0.60299	0.99981	0.296566	0.692341	NA
hsa-miR-1208	0.159853	0.292215	0.121329	0	0	0	0.194154	0.890413	0.99981	0.143002	0.935627	NA
hsa-miR-1234-3p	0.51758	0.370151	0.321618	0	0	0	0.274947	0.644987	0.99981	0.625077	0.409006	NA
hsa-miR-1302	2.99023	4.73162	7.66339	1.45739	0	1.3446	0.0635943	0.858352	0.99981	0.370016	0.422606	0.832749
hsa-miR-151a-3p	39734.6	40080	42045.9	36447.2	40369.5	42640.1	-0.209065	0.0495737	0.99981	-0.205632	0.124547	0.61562
hsa-miR-151a-5p	155.116	117.707	110.276	109.136	112.948	109.208	0.206661	0.261076	0.99981	0.140381	0.547164	0.872092
hsa-miR-30b-3p	14.5177	18.2146	20.6999	13.7811	18.8132	15.5394	0.260402	0.0597797	0.99981	0.0691709	0.699935	0.927432
hsa-miR-30b-5p	66.6762	63.9178	51.4553	49.2171	52.3475	40.0328	-0.126304	0.571877	0.99981	-0.0826407	0.770574	0.949035
hsa-miR-30d-3p	14.4614	11.6565	9.45738	13.5462	12.2577	9.83407	-0.156933	0.315214	0.99981	-0.362098	0.0811946	0.550465
hsa-miR-30d-5p	41106.6	36896.6	35693.6	39996.6	38444.4	36718.1	-0.108799	0.122648	0.99981	-0.24407	0.00590871	0.241272
hsa-miR-3610	0.345813	1.47956	0.679713	0	0	0	1.38039	0.161857	0.99981	1.56193	0.205382	NA
hsa-miR-3686	0.234898	0.399285	0.0311056	0	0	0	-0.0898199	0.95183	0.99981	-0.333812	0.858698	NA
hsa-miR-4472	3.78269	3.38691	13.8713	2.44949	1.76916	1.9104	-0.412819	0.21935	0.99981	-0.368596	0.393926	0.823624
hsa-miR-4662a-3p	0.057489	0.0741889	0.0600647	0	0	0	0.624835	0.858166	0.99981	0.689882	0.875287	NA
hsa-miR-4662a-5p	4.91018	2.58097	4.16747	4.06774	2.16745	3.43983	-0.708686	0.0036492	0.936164	-0.152472	0.612044	0.894709
hsa-miR-4662b	0.0619631	0.0835231	0.259739	0	0	0	0.498424	0.805931	0.99981	0.74326	0.770658	NA
hsa-miR-4663	0.307298	0.104638	0.061138	0	0	0	-0.336408	0.744454	0.99981	-0.423972	0.745929	NA
hsa-miR-4664-3p	8.45295	8.2945	8.30912	6.65281	7.14513	7.99107	-0.194032	0.353883	0.99981	-0.00684046	0.979644	0.998666
hsa-miR-4664-5p	0.0536045	0.0122618	0.195517	0	0	0	0.404127	0.920792	0.99981	1.00167	0.844509	NA
hsa-miR-5194	0.624491	0.752687	0	0	0	0	0.348941	0.706232	0.99981	-0.322552	0.784197	NA
hsa-miR-548az-3p	0.0466809	0	0	0	0	0	0.319942	0.93725	0.99981	0.166676	0.973977	NA
hsa-miR-548az-5p	1.84362	3.17688	1.86363	1.555	1.75211	1.78836	0.426506	0.130892	0.99981	0.344001	0.344729	0.799672
hsa-miR-548d-3p	6.00894	5.38669	6.76956	6.02465	4.75886	6.63082	-0.117419	0.481427	0.99981	0.178931	0.397523	0.825365
hsa-miR-548d-5p	0.278797	1.43213	5.99475	0	0	0	1.07213	0.104589	0.99981	1.10613	0.18255	0.665878
hsa-miR-661	0.412624	0.958826	0.500178	0	0	0	0.33359	0.604991	0.99981	0.649829	0.417131	NA
hsa-miR-6844	0.157411	0.00867724	0.090223	0	0	0	0.0790166	0.96882	0.99981	0.26118	0.918177	NA
hsa-miR-6845-3p	0.0360623	0.00922025	0	0	0	0	0.45457	0.910941	0.99981	0.216748	0.966165	NA
hsa-miR-6845-5p	0.177311	0.0936308	0	0	0	0	0.749305	0.642807	0.99981	0.207065	0.919084	NA
hsa-miR-6846-3p	0.0362275	0.294199	0	0	0	0	0.760571	0.841506	0.99981	0.346616	0.942221	NA
hsa-miR-6846-5p	0.34702	1.7615	1.85326	0	0	0	0.519117	0.546032	0.99981	1.06245	0.322341	0.787505
hsa-miR-6847-3p	0.389163	0.599764	0.283604	0	0	0	0.315715	0.667429	0.99981	0.475446	0.609026	NA
hsa-miR-6847-5p	3.26572	3.4963	5.42064	2.89403	2.94029	5.3866	0.065783	0.763522	0.99981	0.64435	0.0148675	0.296201
hsa-miR-6848-3p	0.299391	0.0237595	0.0501999	0	0	0	0.0474112	0.976624	0.99981	0.096564	0.962142	NA
hsa-miR-6848-5p	0.384878	0.869851	5.8598	0	0	0	-0.0233135	0.979172	0.99981	0.361956	0.745228	0.941339
hsa-miR-6849-3p	0.212402	0.251487	0.0300324	0	0	0	0.0827372	0.963561	0.99981	-0.15598	0.9454	NA
hsa-miR-6849-5p	0.188892	0.145726	0.173549	0	0	0	0.762411	0.44431	0.99981	0.928407	0.457704	NA
hsa-miR-6850-3p	0.0846651	0.037207	0	0	0	0	0.433264	0.915095	0.99981	0.188752	0.970531	NA
hsa-miR-6850-5p	1.34212	1.61241	12.3754	1.16271	0.846902	1.20592	0.106563	0.775988	0.99981	0.268743	0.579553	0.883291
hsa-miR-6893-3p	0.0931493	0	0	0	0	0	0.229018	0.955056	0.99981	0.0420645	0.993431	NA
hsa-miR-6893-5p	0.203267	0.276236	0.553525	0	0	0	0.377187	0.778861	0.99981	0.638914	0.703802	NA
hsa-miR-7112-3p	0.0199893	0	0	0	0	0	0.287112	0.943679	0.99981	0.156584	0.975552	NA
hsa-miR-7112-5p	0.0790929	0	0.0789496	0	0	0	0.287371	0.943623	0.99981	0.238437	0.962773	NA
hsa-miR-7848-3p	6.15991	9.79813	10.0768	4.25296	7.18944	7.39347	0.330364	0.191832	0.99981	0.25631	0.417405	0.82974
hsa-miR-937-3p	2.97251	5.83161	4.24317	2.06467	3.19621	2.64587	0.451873	0.105204	0.99981	0.779392	0.0237507	0.34577
hsa-miR-937-5p	0.0533717	0.0831311	0.0311056	0	0	0	0.492777	0.903484	0.99981	0.411838	0.935744	NA
hsa-miR-939-3p	0.164316	0.00933424	0	0	0	0	-0.141951	0.961281	0.99981	-0.323985	0.929806	NA
hsa-miR-939-5p	6.92239	11.0892	7.09337	5.46431	8.07619	8.03892	0.138103	0.438036	0.99981	0.260933	0.255522	0.739405
