# Supplementary material for: The 8q24 region hosts miRNAs altered in biospecimens of colorectal and bladder cancer patients
Source: Cancer Med. 2022 Nov 10;12(5):5859–73. doi: 10.1002/cam4.5375 (PMC10028171; doi:10.1002/cam4.5375)
Supplement: Supplementary file 12 — Table S9 [file CAM4-12-5859-s013.xlsx]

## Sheet: TCGA-BLCA tumor vs adjacent muc
Supplementary Table 9. miRNAs in the 8q24 region detected in the tumor tissue and normal adjacent mucosa of bladder cancer patients in TCGA-BLCA: Tumor tissue vs adjacent mucosa comparison
ID	Average		Median		Deseq2 Results: Tumor tissue vs adjacent mucosa
	Adjacent mucosa	Tumor tissue	Adjacent mucosa	Tumor tissue	log2FoldChange	P-value	Adjusted p-value (FDR)
hsa-miR-1204	0	0	0	0	NA	NA	NA
hsa-miR-1205	0	0	0	0	NA	NA	NA
hsa-miR-1206	0	0	0	0	NA	NA	NA
hsa-miR-1207-3p	0	0	0	0	NA	NA	NA
hsa-miR-1207-5p	0	0	0	0	NA	NA	NA
hsa-miR-1208	0	0	0	0	NA	NA	NA
hsa-miR-1234-3p	0.362708	0.270616	0	0	-0.280782	0.924283	NA
hsa-miR-1302	0	0	0	0	NA	NA	NA
hsa-miR-151a-3p	12128.4	16258.3	12019.8	14591.9	0.360785	0.0507786	0.103975
hsa-miR-151a-5p	201.834	331.902	213.002	328.099	0.686325	2.76684e-05	0.000123525
hsa-miR-30b-3p	12.1086	8.94353	12.0717	8.76898	-0.379597	0.239761	0.381803
hsa-miR-30b-5p	2174.99	1465.72	2269.81	1170.76	-0.672918	9.28245e-05	0.00036994
hsa-miR-30d-3p	18.0631	13.4648	17.4452	9.97758	-0.59773	0.0481945	0.0995109
hsa-miR-30d-5p	32689.8	19439.3	31318.6	17389.7	-0.86796	1.91308e-05	8.88062e-05
hsa-miR-3610	2.98237	4.62974	1.40133	3.60159	1.34803	0.00952363	0.0238675
hsa-miR-3686	0	0	0	0	NA	NA	NA
hsa-miR-4472	0	0	0	0	NA	NA	NA
hsa-miR-4662a-3p	0	0.0594287	0	0	-0.689747	0.815923	NA
hsa-miR-4662a-5p	59.1193	221.203	46.4777	125.017	1.36618	5.87018e-06	3.07432e-05
hsa-miR-4662b	0	0	0	0	NA	NA	NA
hsa-miR-4663	0	0	0	0	NA	NA	NA
hsa-miR-4664-3p	0.521546	3.18235	0	1.84262	2.39732	0.00637334	0.0167428
hsa-miR-4664-5p	0.161572	0.83468	0	0.697164	0.704497	0.64149	NA
hsa-miR-5194	0	0.0342396	0	0	-0.56419	0.848987	NA
hsa-miR-548aa	0	0	0	0	NA	NA	NA
hsa-miR-548az-3p	0	0	0	0	NA	NA	NA
hsa-miR-548az-5p	0	0	0	0	NA	NA	NA
hsa-miR-548d-3p	0.310801	1.02454	0	0.570071	0.5933	0.713697	NA
hsa-miR-548d-5p	0	0	0	0	NA	NA	NA
hsa-miR-661	0	0.0806873	0	0	-0.602001	0.839076	NA
hsa-miR-6844	0.216822	1.11539	0	0.406651	0.933393	0.614317	NA
hsa-miR-6845-3p	0	0.0261847	0	0	-0.601819	0.839124	NA
hsa-miR-6845-5p	0	0	0	0	NA	NA	NA
hsa-miR-6846-3p	0.0346835	0	0	0	-0.907917	0.759362	NA
hsa-miR-6846-5p	0	0.0379405	0	0	-0.62614	0.83266	NA
hsa-miR-6847-3p	0	0	0	0	NA	NA	NA
hsa-miR-6847-5p	0.175175	0.186478	0	0	-0.336557	0.909427	NA
hsa-miR-6848-3p	0	0	0	0	NA	NA	NA
hsa-miR-6848-5p	0	0	0	0	NA	NA	NA
hsa-miR-6849-3p	0	0.236838	0	0	-0.281877	0.924178	NA
hsa-miR-6849-5p	0	0	0	0	NA	NA	NA
hsa-miR-6850-3p	0	0.0785541	0	0	-0.421433	0.886893	NA
hsa-miR-6850-5p	0	0.115057	0	0	-0.471652	0.873534	NA
hsa-miR-6893-3p	0	0.0949707	0	0	-0.477736	0.871934	NA
hsa-miR-6893-5p	0	0	0	0	NA	NA	NA
hsa-miR-7112-3p	0	0.668938	0	0.192593	0.91208	0.757321	NA
hsa-miR-7112-5p	0	0	0	0	NA	NA	NA
hsa-miR-7848-3p	0.252276	0.114647	0	0	-0.427489	0.885162	NA
hsa-miR-937-3p	3.13448	17.3646	2.54189	15.7189	2.39237	6.94787e-08	5.85197e-07
hsa-miR-937-5p	0	0.0197611	0	0	-0.607904	0.83751	NA
hsa-miR-939-3p	0	0	0	0	NA	NA	NA
hsa-miR-939-5p	1.5009	5.25811	0.958535	4.49768	1.88327	1.94781e-05	8.94514e-05
