# Supplementary material for: The 8q24 region hosts miRNAs altered in biospecimens of colorectal and bladder cancer patients
Source: Cancer Med. 2022 Nov 10;12(5):5859–73. doi: 10.1002/cam4.5375 (PMC10028171; doi:10.1002/cam4.5375)
Supplement: Supplementary file 13 — Table S10 [file CAM4-12-5859-s001.xlsx]

## Sheet: Urine BC vs controls
Supplementary table 10. miRNAs in the 8q24 region detected in the urine of bladder cancer patients and healthy controls
ID	Average		Median		Deseq2: BLCA vs healthy controls
	Healthy controls	BLCA	Healthy controls	BLCA	log2FoldChange	P-value	Adjusted p-value (FDR)
hsa-miR-10400-3p	0	0.00198925	0	0	-0.499965	0.872821	NA
hsa-miR-10400-5p	0.505861	0.530631	0	0	-0.159258	0.767141	0.894541
hsa-miR-1207-5p	0	0.00221209	0	0	-0.524699	0.866588	NA
hsa-miR-1234-3p	0.0204721	0.0237239	0	0	-0.445385	0.886598	NA
hsa-miR-1302	0	0	0	0	NA	NA	NA
hsa-miR-151a-3p	2006.09	3599.46	1903.94	2593.07	0.480694	1.66715e-05	0.000145153
hsa-miR-151a-5p	16.3204	22.7421	11.5361	20.1951	-0.0570324	0.734932	0.875749
hsa-miR-30b-3p	6.87069	4.46977	5.27001	3.27699	-1.11063	2.3904e-05	0.000202718
hsa-miR-30b-5p	65.9387	49.8258	35.9499	34.7833	-0.846906	0.000786139	0.00442542
hsa-miR-30d-3p	10.8009	8.61733	8.89853	7.12007	-0.662431	0.00123881	0.00647178
hsa-miR-30d-5p	6225.76	6224.42	5876.23	5494.35	-0.317428	0.014477	0.0467995
hsa-miR-3610	0	0.00918631	0	0	-0.518	0.868273	NA
hsa-miR-3686	0	0	0	0	NA	NA	NA
hsa-miR-4662a-3p	0	0.013066	0	0	-0.52986	0.865288	NA
hsa-miR-4662a-5p	1.12685	0.741409	0.141424	0.3376	-0.399964	0.31826	0.527471
hsa-miR-4662b	0.0542444	0.0219689	0	0	-0.563323	0.856859	NA
hsa-miR-4663	0	0	0	0	NA	NA	NA
hsa-miR-4664-3p	0.16661	1.2428	0	0	1.52984	0.00597282	0.0234955
hsa-miR-5194	0.0253204	0.00284247	0	0	-0.68474	0.826465	NA
hsa-miR-548aa	0.00612721	0.00221209	0	0	-0.617816	0.84319	NA
hsa-miR-548az-3p	0	0	0	0	NA	NA	NA
hsa-miR-548az-5p	1.06742	1.94287	0	1.40981	0.147088	0.640227	0.808642
hsa-miR-548d-3p	0	0.0313189	0	0	-0.505759	0.871356	NA
hsa-miR-548d-5p	0.0118343	0.0672424	0	0	-0.275759	0.921093	NA
hsa-miR-661	0	0.00476902	0	0	-0.564988	0.856454	NA
hsa-miR-6844	0	0	0	0	NA	NA	NA
hsa-miR-6845-3p	0	0	0	0	NA	NA	NA
hsa-miR-6845-5p	0.0505143	0.155427	0	0	-0.321271	0.908346	NA
hsa-miR-6846-5p	0	0	0	0	NA	NA	NA
hsa-miR-6847-3p	0	0.00920003	0	0	-0.495516	0.873941	NA
hsa-miR-6847-5p	0.2382	0.296823	0	0	-0.0723325	0.925089	0.971951
hsa-miR-6848-5p	0	0.00480212	0	0	-0.480236	0.8778	NA
hsa-miR-6849-3p	0	0.0348285	0	0	-0.0924624	0.976376	NA
hsa-miR-6849-5p	0	0.00918631	0	0	-0.518	0.868273	NA
hsa-miR-6850-3p	0.033633	0	0	0	-0.64936	0.835302	NA
hsa-miR-6850-5p	0.0485971	0.0588489	0	0	-0.431542	0.89009	NA
hsa-miR-6893-3p	0	0.000760549	0	0	-0.573876	0.854219	NA
hsa-miR-6893-5p	0	0	0	0	NA	NA	NA
hsa-miR-7848-3p	0.00648203	0.0157089	0	0	-0.497127	0.87353	NA
hsa-miR-937-3p	0.296478	0.802794	0	0	0.236731	0.726446	0.871565
hsa-miR-937-5p	0.0435938	0.108924	0	0	-0.476833	0.793055	NA
hsa-miR-939-3p	0	0	0	0	NA	NA	NA
hsa-miR-939-5p	0.0948232	0.184076	0	0	-0.406677	0.714873	NA
