# Supplementary material for: The 8q24 region hosts miRNAs altered in biospecimens of colorectal and bladder cancer patients
Source: Cancer Med. 2022 Nov 10;12(5):5859–73. doi: 10.1002/cam4.5375 (PMC10028171; doi:10.1002/cam4.5375)
Supplement: Supplementary file 14 — Table S11 [file CAM4-12-5859-s005.xlsx]

## Sheet: Plasma EVs BC vs controls
Supplementary table 11. miRNAs in the 8q24 region detected in the plasma EVs of bladder cancer patients and controls
ID	Average		Median		Deseq2 Results: BLCA vs healthy controls
	Healthy controls	BLCA	Healthy controls	BLCA	log2FoldChange	P-value	Adjusted p-value (FDR)
hsa-miR-10400-3p	0	0	0	0	NA	NA	NA
hsa-miR-10400-5p	0.00958229	0.0403839	0	0	0.443559	0.880183	0.998339
hsa-miR-1207-5p	0	0	0	0	NA	NA	NA
hsa-miR-1234-3p	0.280509	0.278812	0	0	1.32116	0.328938	0.998339
hsa-miR-1302	0.0192401	0.0172803	0	0	0.566104	0.847463	0.998339
hsa-miR-151a-3p	1356.5	1462.94	1183.7	1095.34	0.165411	0.24887	0.998339
hsa-miR-151a-5p	14.7244	18.4064	13.327	10.8666	0.0221082	0.920245	0.998339
hsa-miR-30b-3p	1.08915	1.66157	0.122406	0.466647	0.640773	0.195542	0.998339
hsa-miR-30b-5p	8.10568	9.61723	6.44452	5.84055	0.137816	0.580658	0.998339
hsa-miR-30d-3p	1.38159	2.44726	0.969071	1.57404	0.756508	0.0290985	0.998339
hsa-miR-30d-5p	7458.19	7809.38	7326.42	6765.26	0.0868088	0.385005	0.998339
hsa-miR-3610	0	0	0	0	NA	NA	NA
hsa-miR-3686	0.0232757	0	0	0	0.102096	0.97232	0.998339
hsa-miR-4662a-3p	0	0	0	0	NA	NA	NA
hsa-miR-4662a-5p	0.208892	0.587699	0	0	0.923339	0.315152	0.998339
hsa-miR-4662b	0	0.0112028	0	0	0.54154	0.854002	0.998339
hsa-miR-4663	0.0204179	0.0182253	0	0	0.403625	0.890894	0.998339
hsa-miR-4664-3p	0.171623	1.11131	0	0	1.58071	0.0543955	0.998339
hsa-miR-5194	0.0387373	0.0942528	0	0	0.45895	0.876027	0.998339
hsa-miR-548aa	0.0368541	0.0626837	0	0	0.450158	0.878399	0.998339
hsa-miR-548az-3p	0.0108578	0	0	0	0.40936	0.889368	0.998339
hsa-miR-548az-5p	0.455534	0.702101	0	0	0.402652	0.526686	0.998339
hsa-miR-548d-3p	0.0377173	0.0343818	0	0	0.264499	0.928378	0.998339
hsa-miR-548d-5p	0.282386	0.339678	0	0	0.449949	0.468543	0.998339
hsa-miR-661	0	0	0	0	NA	NA	NA
hsa-miR-6844	0.00532202	0	0	0	0.454214	0.877339	0.998339
hsa-miR-6845-3p	0.0182364	0	0	0	0.435252	0.882421	0.998339
hsa-miR-6845-5p	0.219162	0.0272028	0	0	-0.295943	0.844908	0.998339
hsa-miR-6846-5p	0.0387373	0	0	0	0.181165	0.950904	0.998339
hsa-miR-6847-3p	0.00612582	0.314033	0	0	1.00413	0.732861	0.998339
hsa-miR-6847-5p	0.0618645	0.133932	0	0	0.312507	0.850723	0.998339
hsa-miR-6848-5p	0.112183	0.0654753	0	0	-0.0932957	0.974694	0.998339
hsa-miR-6849-3p	0.0205043	0.195229	0	0	0.871106	0.764015	0.998339
hsa-miR-6849-5p	0.100853	0.0242032	0	0	0.41524	0.887781	0.998339
hsa-miR-6850-3p	0	0	0	0	NA	NA	NA
hsa-miR-6850-5p	2.18718	2.36898	1.38162	1.68234	-0.0752402	0.829527	0.998339
hsa-miR-6893-3p	0	0	0	0	NA	NA	NA
hsa-miR-6893-5p	0.0144227	0.0182253	0	0	0.503031	0.864267	0.998339
hsa-miR-7848-3p	0.166239	0.268585	0	0	0.373803	0.705728	0.998339
hsa-miR-937-3p	0.674693	0.776377	0	0	0.202173	0.695064	0.998339
hsa-miR-937-5p	0.0267158	0.12576	0	0	0.442893	0.88037	0.998339
hsa-miR-939-3p	0.0288492	0.0234215	0	0	0.308285	0.91655	0.998339
hsa-miR-939-5p	7.67363	7.63029	6.47388	6.52103	-0.0848003	0.696537	0.998339
