# Supplementary material for: The 8q24 region hosts miRNAs altered in biospecimens of colorectal and bladder cancer patients
Source: Cancer Med. 2022 Nov 10;12(5):5859–73. doi: 10.1002/cam4.5375 (PMC10028171; doi:10.1002/cam4.5375)
Supplement: Supplementary file 15 — Table S12 [file CAM4-12-5859-s009.xlsx]

## Sheet: A) TCGA-CO-READ
Supplementary table 12. Results of the co-expression analysis between levels of dysregulated miRNAs and of their validated targets in A) TCGA-CO-READ and B) TCGA-BLCA datasets
Ensemble ID	Gene Symbol	miRNA	Spearman coefficients	P.value	miRNA Class
ENSG00000123472	ATPAF1	hsa-miR-151a-3p	0.0650095	0.114396	Up-regulated
ENSG00000138593	SECISBP2L	hsa-miR-151a-3p	0.287266	1.08402e-12	Up-regulated
ENSG00000147065	MSN	hsa-miR-151a-3p	0.141116	0.000580513	Up-regulated
ENSG00000158470	B4GALT5	hsa-miR-151a-3p	0.272175	1.6946e-11	Up-regulated
ENSG00000197746	PSAP	hsa-miR-151a-3p	-0.0313878	0.446284	Up-regulated
ENSG00000198792	TMEM184B	hsa-miR-151a-3p	0.134623	0.00103522	Up-regulated
ENSG00000274070	GATSL2	hsa-miR-151a-3p	0.0179075	0.66396	Up-regulated
ENSG00000123472	ATPAF1	hsa-miR-151a-5p	0.120653	0.00330688	Up-regulated
ENSG00000138593	SECISBP2L	hsa-miR-151a-5p	-0.11168	0.00657249	Up-regulated
ENSG00000147065	MSN	hsa-miR-151a-5p	-0.287917	9.59233e-13	Up-regulated
ENSG00000158470	B4GALT5	hsa-miR-151a-5p	-0.00654233	0.873896	Up-regulated
ENSG00000197746	PSAP	hsa-miR-151a-5p	-0.192473	2.43677e-06	Up-regulated
ENSG00000198792	TMEM184B	hsa-miR-151a-5p	-0.0287108	0.486028	Up-regulated
ENSG00000274070	GATSL2	hsa-miR-151a-5p	0.0210923	0.608837	Up-regulated
ENSG00000123472	ATPAF1	hsa-miR-4664-3p	-0.0201006	0.625783	Up-regulated
ENSG00000138593	SECISBP2L	hsa-miR-4664-3p	0.210427	2.4344e-07	Up-regulated
ENSG00000147065	MSN	hsa-miR-4664-3p	0.0654697	0.111849	Up-regulated
ENSG00000158470	B4GALT5	hsa-miR-4664-3p	0.195956	1.58417e-06	Up-regulated
ENSG00000197746	PSAP	hsa-miR-4664-3p	-0.0926139	0.0243499	Up-regulated
ENSG00000198792	TMEM184B	hsa-miR-4664-3p	0.0675513	0.10088	Up-regulated
ENSG00000274070	GATSL2	hsa-miR-4664-3p	-0.0173789	0.673297	Up-regulated
ENSG00000123472	ATPAF1	hsa-miR-548d-3p	0.0378239	0.358672	Up-regulated
ENSG00000138593	SECISBP2L	hsa-miR-548d-3p	-0.191503	2.74357e-06	Up-regulated
ENSG00000147065	MSN	hsa-miR-548d-3p	-0.182498	8.01523e-06	Up-regulated
ENSG00000158470	B4GALT5	hsa-miR-548d-3p	0.00444886	0.914055	Up-regulated
ENSG00000197746	PSAP	hsa-miR-548d-3p	-0.150314	0.000245093	Up-regulated
ENSG00000198792	TMEM184B	hsa-miR-548d-3p	0.0195201	0.635797	Up-regulated
ENSG00000274070	GATSL2	hsa-miR-548d-3p	0.0460604	0.263578	Up-regulated
ENSG00000123472	ATPAF1	hsa-miR-937-3p	0.0978228	0.0173694	Up-regulated
ENSG00000138593	SECISBP2L	hsa-miR-937-3p	0.157009	0.00012675	Up-regulated
ENSG00000147065	MSN	hsa-miR-937-3p	0.0744069	0.0706774	Up-regulated
ENSG00000158470	B4GALT5	hsa-miR-937-3p	0.147981	0.000306461	Up-regulated
ENSG00000197746	PSAP	hsa-miR-937-3p	0.0819048	0.0465606	Up-regulated
ENSG00000198792	TMEM184B	hsa-miR-937-3p	0.0043365	0.916217	Up-regulated
ENSG00000274070	GATSL2	hsa-miR-937-3p	0.141447	0.000563263	Up-regulated
ENSG00000123472	ATPAF1	hsa-miR-939-5p	0.0865895	0.0353321	Up-regulated
ENSG00000138593	SECISBP2L	hsa-miR-939-5p	-0.00847237	0.837154	Up-regulated
ENSG00000147065	MSN	hsa-miR-939-5p	-0.0496577	0.228053	Up-regulated
ENSG00000158470	B4GALT5	hsa-miR-939-5p	0.0175208	0.670786	Up-regulated
ENSG00000197746	PSAP	hsa-miR-939-5p	-0.0177788	0.666229	Up-regulated
ENSG00000198792	TMEM184B	hsa-miR-939-5p	0.0369368	0.370063	Up-regulated
ENSG00000274070	GATSL2	hsa-miR-939-5p	0.044102	0.284442	Up-regulated
ENSG00000065325	GLP2R	hsa-miR-30b-3p	0.0330491	0.422578	Down-regulated
ENSG00000134042	MRO	hsa-miR-30b-3p	-0.0987639	0.0163151	Down-regulated
ENSG00000187792	ZNF70	hsa-miR-30b-3p	0.037343	0.364819	Down-regulated
ENSG00000065325	GLP2R	hsa-miR-30d-5p	0.196472	1.48523e-06	Down-regulated
ENSG00000134042	MRO	hsa-miR-30d-5p	-0.0796111	0.0530691	Down-regulated
ENSG00000187792	ZNF70	hsa-miR-30d-5p	0.00804131	0.845332	Down-regulated
ENSG00000065325	GLP2R	hsa-miR-4662a-5p	0.0711417	0.0839849	Down-regulated
ENSG00000134042	MRO	hsa-miR-4662a-5p	-0.12587	0.00217168	Down-regulated
ENSG00000187792	ZNF70	hsa-miR-4662a-5p	-0.0181278	0.660084	Down-regulated

## Sheet: B) TCGA-BLCA
Ensemble ID	Gene Symbol	miRNA	Spearman coefficients	P.value	miRNA Class
ENSG00000123472	ATPAF1	hsa-miR-151a-3p	-0.0658577	0.175366	Up-regulated
ENSG00000138593	SECISBP2L	hsa-miR-151a-3p	0.228594	1.91781e-06	Up-regulated
ENSG00000147065	MSN	hsa-miR-151a-3p	-0.359476	2.08722e-14	Up-regulated
ENSG00000158470	B4GALT5	hsa-miR-151a-3p	-0.094971	0.0504021	Up-regulated
ENSG00000197746	PSAP	hsa-miR-151a-3p	-0.23937	5.94582e-07	Up-regulated
ENSG00000198792	TMEM184B	hsa-miR-151a-3p	0.121718	0.0120307	Up-regulated
ENSG00000274070	GATSL2	hsa-miR-151a-3p	-0.0891535	0.0663293	Up-regulated
ENSG00000123472	ATPAF1	hsa-miR-151a-5p	0.0253699	0.601978	Up-regulated
ENSG00000138593	SECISBP2L	hsa-miR-151a-5p	-0.0648532	0.182056	Up-regulated
ENSG00000147065	MSN	hsa-miR-151a-5p	-0.40969	0	Up-regulated
ENSG00000158470	B4GALT5	hsa-miR-151a-5p	-0.183353	0.000144076	Up-regulated
ENSG00000197746	PSAP	hsa-miR-151a-5p	-0.181414	0.000169795	Up-regulated
ENSG00000198792	TMEM184B	hsa-miR-151a-5p	0.12631	0.00914117	Up-regulated
ENSG00000274070	GATSL2	hsa-miR-151a-5p	0.0111063	0.819417	Up-regulated
ENSG00000123472	ATPAF1	hsa-miR-4664-3p	0.0432269	0.374037	Up-regulated
ENSG00000138593	SECISBP2L	hsa-miR-4664-3p	-0.0556793	0.252058	Up-regulated
ENSG00000147065	MSN	hsa-miR-4664-3p	-0.155645	0.00128685	Up-regulated
ENSG00000158470	B4GALT5	hsa-miR-4664-3p	-0.0668484	0.168947	Up-regulated
ENSG00000197746	PSAP	hsa-miR-4664-3p	-0.236507	8.16006e-07	Up-regulated
ENSG00000198792	TMEM184B	hsa-miR-4664-3p	0.0816635	0.0926878	Up-regulated
ENSG00000274070	GATSL2	hsa-miR-4664-3p	-0.00597387	0.902271	Up-regulated
ENSG00000123472	ATPAF1	hsa-miR-548d-3p	0.0608171	0.210846	Up-regulated
ENSG00000138593	SECISBP2L	hsa-miR-548d-3p	-0.183381	0.000143735	Up-regulated
ENSG00000147065	MSN	hsa-miR-548d-3p	-0.0373569	0.442409	Up-regulated
ENSG00000158470	B4GALT5	hsa-miR-548d-3p	-0.0739167	0.128153	Up-regulated
ENSG00000197746	PSAP	hsa-miR-548d-3p	-0.109221	0.0243382	Up-regulated
ENSG00000198792	TMEM184B	hsa-miR-548d-3p	-0.0220936	0.649695	Up-regulated
ENSG00000274070	GATSL2	hsa-miR-548d-3p	0.0904668	0.062413	Up-regulated
ENSG00000123472	ATPAF1	hsa-miR-937-3p	-0.0895529	0.0651175	Up-regulated
ENSG00000138593	SECISBP2L	hsa-miR-937-3p	0.0416969	0.3912	Up-regulated
ENSG00000147065	MSN	hsa-miR-937-3p	-0.117503	0.0153654	Up-regulated
ENSG00000158470	B4GALT5	hsa-miR-937-3p	-0.041762	0.39046	Up-regulated
ENSG00000197746	PSAP	hsa-miR-937-3p	-0.138327	0.00427617	Up-regulated
ENSG00000198792	TMEM184B	hsa-miR-937-3p	0.0755133	0.120093	Up-regulated
ENSG00000274070	GATSL2	hsa-miR-937-3p	-0.0133813	0.783268	Up-regulated
ENSG00000123472	ATPAF1	hsa-miR-939-5p	0.0988366	0.0416945	Up-regulated
ENSG00000138593	SECISBP2L	hsa-miR-939-5p	0.0309295	0.52484	Up-regulated
ENSG00000147065	MSN	hsa-miR-939-5p	-0.106655	0.0279106	Up-regulated
ENSG00000158470	B4GALT5	hsa-miR-939-5p	0.0360944	0.457993	Up-regulated
ENSG00000197746	PSAP	hsa-miR-939-5p	-0.0760818	0.117321	Up-regulated
ENSG00000198792	TMEM184B	hsa-miR-939-5p	0.16114	0.000856013	Up-regulated
ENSG00000274070	GATSL2	hsa-miR-939-5p	0.100372	0.0386059	Up-regulated
ENSG00000065325	GLP2R	hsa-miR-30b-3p	0.059449	0.221313	Down-regulated
ENSG00000134042	MRO	hsa-miR-30b-3p	-0.180753	0.000179506	Down-regulated
ENSG00000187792	ZNF70	hsa-miR-30b-3p	0.152584	0.00160595	Down-regulated
ENSG00000065325	GLP2R	hsa-miR-30d-5p	0.0215474	0.657799	Down-regulated
ENSG00000134042	MRO	hsa-miR-30d-5p	-0.308234	8.3316e-11	Down-regulated
ENSG00000187792	ZNF70	hsa-miR-30d-5p	0.0761958	0.116771	Down-regulated
ENSG00000065325	GLP2R	hsa-miR-4662a-5p	-0.0654281	0.178204	Down-regulated
ENSG00000134042	MRO	hsa-miR-4662a-5p	-0.0479296	0.324255	Down-regulated
ENSG00000187792	ZNF70	hsa-miR-4662a-5p	-0.0875115	0.0715076	Down-regulated
